# Supplementary material for: The role of microRNAs in understanding sex-based differences in Alzheimer’s disease
Source: Biol Sex Differ. 2024 Jan 31;15:13. doi: 10.1186/s13293-024-00588-1 (PMC10832236; doi:10.1186/s13293-024-00588-1)
Supplement: Supplementary file 1 — Additional file 1: Table S1. Detailed summary of found studies characteristics and the main reason of exclusion for those not included in the final selection. [file 13293_2024_588_MOESM1_ESM.xlsx]

## Sheet: Initial_result
	GEO SEARCH:	("non coding rna profiling by array"[DataSet Type] OR "non coding rna profiling by high throughput sequencing"[DataSet Type]) AND ("Alzheimer disease"[All Fields] OR "Alzheimer"[All Fields] OR "Alzheimer's"[All Fields]) AND "Homo sapiens"[porgn] AND "gse"[Filter]
	ARRAYEXPRESS SEARCH:	Alzheimer disease AND ("MicroRNA profiling by sequencing" OR "MicroRNA profiling by array")
ID	Exclusion (Y/N)	Main reason of exclusion	Molecule studied	Study type	Platform	N total	Control	Cases	Organism	Type of sample	Disease	PMID	Samples in CASE_MEN group	Samples in CASE_WOMEN group	Samples in CONTROL_MEN group	Samples in CONTROL_WOMEN group	sex info availability	More detailed information
GEO
GSE182910	Y	Not miRNA	lncRNA	Non-coding RNA profiling by array	GPL21827	6	3	3	Homo sapiens	Blood Serum	AD	DOI 10.21203/rs.3.rs-1031757/v1	2	1	2	1	Y	The LncRNAs expression profiles in serum of 3 Alzheimer’s patients and 3 normal were analyzed by microarray analysis.
GSE175745	Y	Not related disease	miRNA	Non-coding RNA profiling by array	GPL8786	6	3	3	Homo sapiens	aortic endothelial cells	Hyperhomocysteinemia	34140262	-	-	-	-	N	RNA was extracted from three biological replicates for each treatment group using the miRNeasy Mini Kit (Qiagen, Valencia, CA). RNA quality was assessed using the Nanodrop 2000 Spectrophotometer (Thermo Scientific).
GSE161435	Y	Not miRNA	circRNA	Non-coding RNA profiling by array	GPL21825	6	3	3	Homo sapiens	Blood	AD	33424579	-	-	-	-	N	Total RNA from fresh blood plasma supernatant was isolated using TRizol reagent. The purified labeled cRNAs were performed the microarray analysis according to the instructors.
GSE150693	Y	Not related disease	miRNA	Non-coding RNA profiling by array	GPL21263	197	83	114	Homo sapiens	Blood Serum	MCI	33172501	24	90	48	35	Y	197 serum Mild Cognitive Impairment (MCI) samples (83 MCI converters: MCI-C and 114 MCI non-converters: MCI-NC)
GSE153284	N		miRNA	Non-coding RNA profiling by high throughput sequencing	GPL11154	10	4	6	Homo sapiens	Prefontal cortex	AD	32835860	4	2	2	2	Y	Small RNA sequencing (15-45 nt) were performed for human post-mortem brain samples (prefrontal cortex) from AD patient and control individuals.
GSE157239	N		miRNA	Non-coding RNA profiling by array	GPL21572	16	8	8	Homo sapiens	Temporal cortex	AD	NA	2	6	3	5	Y	Samples obtained from post-mortem TC of 16 cases, 8 from AD patients (Braak stage III or above) and 8 control individuals without neuropathological lesions or neurological signs.
GSE155700	Y	Tissue (EV)	miRNA	Non-coding RNA profiling by high throughput sequencing	GPL18573	12	6	6	Homo sapiens	Extracellular Vesicles (EV)	AD/PD/SALS/FTD	NA	-	-	-	-	N	Whole coding and small transcriptome of large(MVs) and small(EXO) Extracellular Vesicles and 6 AD, 9 PD, 6 sporadic ALS (SALS), 9 FTD patients were used
GSE147218	Y	Not related disease	miRNA	Non-coding RNA profiling by high throughput sequencing	GPL15520	14	7	7	Homo sapiens	Platelets	DLB	NA	2	5	5	2	Y	miRNA-seq of platelets from DLB patients and healthy controls. PRJNA613191
GSE147714	Y	Sample size (n_AD=1)	miRNA	Non-coding RNA profiling by high throughput sequencing	GPL9052	12	8	4	Homo sapiens	Platelets	AD/MCI	NA	-	-	-	-	N	12 human platelet's miRNAs were generated by next generation sequencing, using Illumina NovaSeq 6000 system.
GSE147232	Y	Not related to AD: MCI	miRNA	Non-coding RNA profiling by array	GPL18058	10	5	5	Homo sapiens	Plasma	MCI due to AD	NA	3	2	3	2	Y	We recruited five mild cognitive impairment due to Alzheimer's disease subjects and five gender-, age-, education-matched normal aging elderly. Blood samples of all participants were collected after fasting for 12 hours. Then plasma was saperated, and the RNA was extracted for the microRNA microarray analysis.
GSE140069	Y	Not related disease	miRNA	Non-coding RNA profiling by high throughput sequencing	GPL15520	105	48	57	Homo sapiens	Blood	sCJD	32769986	31	26	19	29	Y	Case-control study generating microRNA profiles in patients with sCJD and healthy control individuals by small RNA sequencing.
GSE138382	Y	Organism: Mouse	miRNA	Non-coding RNA profiling by array	GPL21439	6	3	3	Mus musculus	Hippocampus	APPswe Mice	NA	-	-	-	-	N	hippocampus were isolated and homogenized using a Tissue homogenizer, and the RNA was extracted for the miRNA microarray analysis.
GSE129055	Y	Organism: Rat	miRNA	Non-coding RNA profiling by array	GPL18058	6	3	3	Rattus norvegicus	Hippocampus	AD rat	29706607	3	-	3	-	Y	Hippocampal circRNA,miRNA and mRNA profiles of the AD group and the sham group. Each group included 3 hippocampal tissue were submitted to microarray analysis.
GSE129053	Y	Duplication	miRNA	Non-coding RNA profiling by array	GPL18058	6	3	3	Rattus norvegicus	Hippocampus	AD rat	29706607	3	-	3	-	Y	Hippocampal circRNA,miRNA and mRNA profiles of the AD group and the sham group. Each group included 3 hippocampal tissue were submitted to microarray analysis.
GSE120584	N		miRNA	Non-coding RNA profiling by array	GPL21263	1309	288	1021	Homo sapiens	Serum	AD	34686734	307	714	151	137	Y	1,601 serum samples (1,021 AD cases, 91 VaD cases, 169 DLB cases, 32 Mild Cognitive Impairment: MCI, and 288 NC).
GSE85075	Y	Sample size (n=2)	miRNA	Non-coding RNA profiling by high throughput sequencing	GPL18573	2	1	1	Homo sapiens	Brain	AD	28127595	-	-	-	-	N	Total RNA isolated from healthy human and Alzheimer’s disease brain using modified guanidine thiocyanate technique was used for library preparation as prescribed by Illumina Truseq small RNA library protocol.
GSE77668	Y	Not related disease	miRNA	Non-coding RNA profiling by array	GPL21437	24	12	12	Homo sapiens	Putamen	PD	27369327	-	-	-	-	N	Human postmortem putamen tissues from 12 patients with PD symptoms and 12 neurologically normal controls. miRNA levels were assayed by direct digital detection using Nanostring miRNA assay kits
GSE77667	Y	Duplication	miRNA	Non-coding RNA profiling by array	GPL21437	24	12	12	Homo sapiens	Putamen	PD	27369327	-	-	-	-	N	Human postmortem putamen tissues from 12 patients with PD symptoms and 12 neurologically normal controls. miRNA levels were assayed by direct digital detection using Nanostring miRNA assay kits
GSE80696	Y	Not related disease	lncRNA	Non-coding RNA profiling by array	GPL15314	26	13	13	Homo sapiens	Nucleus acumbens	Loneliness	27801889	-	-	-	-	Y	Gene expression in postmortem nucleus accumbens was examined as a function of loneliness.
GSE63501	Y	No sex information	miRNA	Non-coding RNA profiling by high throughput sequencing	GPL16791	13	7	6	Homo sapiens	Frontal cortex	AD	25574843	3	4	9	11	Not assigned	Total RNA was isolated from human post-mortem autopsy brain and small RNA-seq was performed. Patient data is anonymized, including the sex of the samples
GSE48028	Y	Organism: Mouse	miRNA	Non-coding RNA profiling by array	GPL17300	4	2	2	Mus musculus	Hippocampus	AD Mice	NA	-	-	-	-	N	AD mice vs. control mice
GSE48552	N		miRNA	Non-coding RNA profiling by high throughput sequencing	GPL11154	10	4	6	Homo sapiens	Prefrontal cortex	Early vs Late AD	24014289	2	4	2	2	Y	Deep-sequencing of microiRNAs in 6 controls/early-stages and 6 late-stages Alzheimer's disease patients
GSE46579	N		miRNA	Non-coding RNA profiling by high throughput sequencing	GPL11154	70	21	47	Homo sapiens	Blood	AD	23895045	23	25	11	11	Y	Examination of the miRNA profile in blood samples of 48 AD patients and 22 controls
GSE46131	Y	No sex information	miRNA	Non-coding RNA profiling by high throughput sequencing	GPL10999	7	2	5	Homo sapiens	Temporal neocortex	AD / Others (not included)	23403535	-	-	-	-	N	Using RNA deep sequencing, we sought to analyze in detail the small RNAs (including miRNAs) in the temporal neocortex gray matter from non-demented controls (n = 2), AD (n = 5)
GSE16759	N		miRNA	Non-coding RNA profiling by array	GPL8757	8	4	4	Homo sapiens	Parietal lobe	AD	20126538	1	3	1	3	Y	We profiled parietal lobe tissue from 4 AD patients and 4 age-matched controls.
GSE12651	Y	Organism: Macaca mulatta	miRNA	Non-coding RNA profiling by array	GPL7206	9	6	3	Macaca mulatta	Brain	BSE	19712440	-	-	-	-	N	miRNA Profiling Brain
ArrayExpress
PRJEB49130	Y	All male, Tissue (EV)	miRNA	microRNA profiling by high throughput sequencing	Illumina Hiseq 2500/2000	9	3	6	Homo sapiens	Blood Serum	AD/MCI	NA	6	-	3	-	Y	The experiment is for demonstrating the miRNA profiles in plasma exosomes derived from mild cognitive impairment and Alzheimer's disease patients and healthy donors.

## Sheet: Study_selection
ID	Exclusion (Y/N)	Molecule studied	Study type	Platform	N total	Control	Cases	Type of sample	Disease	PMID	Samples in CASE_MEN group	Samples in CASE_WOMEN group	Samples in CONTROL_MEN group	Samples in CONTROL_WOMEN group	sex?	More detailed information
GSE153284	N	miRNA	Non-coding RNA profiling by high throughput sequencing	GPL11154	10	4	6	Prefontal cortex	AD	32835860	4	2	2	2	Y	Small RNA sequencing (15-45 nt) were performed for human post-mortem brain samples (prefrontal cortex) from AD patient and control individuals.
GSE157239	N	miRNA	Non-coding RNA profiling by array	GPL21572	16	8	8	Temporal cortex	AD	NA	2	6	3	5	Y	Samples obtained from post-mortem TC of 16 cases, 8 from AD patients (Braak stage III or above) and 8 control individuals without neuropathological lesions or neurological signs.
GSE120584	N	miRNA	Non-coding RNA profiling by array	GPL21263	1309	288	1021	Serum	AD	34686734	307	714	151	137	Y	1,601 serum samples (1,021 AD cases, 91 VaD cases, 169 DLB cases, 32 Mild Cognitive Impairment: MCI, and 288 NC).
GSE48552	N	miRNA	Non-coding RNA profiling by high throughput sequencing	GPL11154	10	4	6	Prefrontal cortex	AD	24014289	2	4	2	2	Y	Deep-sequencing of microiRNAs in 6 controls/early-stages and 6 late-stages Alzheimer's disease patients
GSE46579	N	miRNA	Non-coding RNA profiling by high throughput sequencing	GPL11154	68	21	47	Blood	AD	23895045	23	25	11	11	Y	Examination of the miRNA profile in blood samples of 48 AD patients and 22 controls
GSE16759	N	miRNA	Non-coding RNA profiling by array	GPL8757	8	4	4	Parietal lobe	AD	20126538	1	3	1	3	Y	We profiled parietal lobe tissue from 4 AD patients and 4 age-matched controls.
