# Supplementary material for: The role of microRNAs in understanding sex-based differences in Alzheimer’s disease
Source: Biol Sex Differ. 2024 Jan 31;15:13. doi: 10.1186/s13293-024-00588-1 (PMC10832236; doi:10.1186/s13293-024-00588-1)
Supplement: Supplementary file 2 — Additional file 2: Table S2. Metadata of all included samples in the meta-analyses. [file 13293_2024_588_MOESM2_ESM.xlsx]

## Sheet: GSE48552
sample ID	title	geo_accession	status	submission_date	last_update_date	type	channel_count	source_name_ch1	organism_ch1	characteristics_ch1	characteristics_ch1.1	characteristics_ch1.2	characteristics_ch1.3	characteristics_ch1.4	characteristics_ch1.5	molecule_ch1	extract_protocol_ch1	extract_protocol_ch1.1	taxid_ch1	description	data_processing	data_processing.1	data_processing.2	data_processing.3	data_processing.4	data_processing.5	data_processing.6	data_processing.7	platform_id	contact_name	contact_email	contact_phone	contact_institute	contact_address	contact_city	contact_zip/postal_code	contact_country	data_row_count	instrument_model	library_selection	library_source	library_strategy	relation	relation.1	supplementary_file_1	age:ch1	alzheimer's disease stage:ch1	gender:ch1	molecule subtype:ch1
GSM1180717	BR0.2	GSM1180717	Public on Jul 25 2013	Jul 05 2013	May 15 2019	SRA	1	early stage_prefrontal cortex	Homo sapiens	age: 80	gender: male	alzheimer's disease stage: early stage (control)	tissue: brain	region: prefrontal cortex	molecule subtype: microRNA	total RNA	Total RNA were obtained by TRIzol homogeneization of prefrontal cortex tissues and purification on miRVana columns	Libraries were prepared according to Illumina's instructions accompanying the TruSeq Small RNA Sample Preparation Kit (Part# RS-200-0012).	9606	Sample 1	Trimming of adaptor with Flicker v3.0	quality read filtering andÂ contaminant removalÂ	Manual removal of reads with N	Reads longer than 15 nucleotides were mapped to the hg19 build genome using the short-read aligner Bowtie2 (version 2.0.2) and allowing one mismatch	Reads were processed with HTSeq-counts (version 0.5.3p9)	Normalized expression was determined with DESeq (version 1.6.1) after discarding miRNAs with less than 30 counts over the 12 samples	Genome_build: hg19	Supplementary_files_format_and_content: count data	GPL11154	Pierre,,Lau	pierre.laupouicheung@cme.vib-kuleuven.be	+(32)16373105	KUL-VIB	49 Herestraat	Leuven	3000	Belgium	0	Illumina HiSeq 2000	size fractionation	transcriptomic	RNA-Seq	BioSample: https://www.ncbi.nlm.nih.gov/biosample/SAMN02226046	SRA: https://www.ncbi.nlm.nih.gov/sra?term=SRX318167	NONE	80	early stage (control)	male	microRNA
GSM1180718	BR0.4	GSM1180718	Public on Jul 25 2013	Jul 05 2013	May 15 2019	SRA	1	early stage_prefrontal cortex	Homo sapiens	age: 78	gender: male	alzheimer's disease stage: early stage (control)	tissue: brain	region: prefrontal cortex	molecule subtype: microRNA	total RNA	Total RNA were obtained by TRIzol homogeneization of prefrontal cortex tissues and purification on miRVana columns	Libraries were prepared according to Illumina's instructions accompanying the TruSeq Small RNA Sample Preparation Kit (Part# RS-200-0012).	9606	Sample 2	Trimming of adaptor with Flicker v3.0	quality read filtering andÂ contaminant removalÂ	Manual removal of reads with N	Reads longer than 15 nucleotides were mapped to the hg19 build genome using the short-read aligner Bowtie2 (version 2.0.2) and allowing one mismatch	Reads were processed with HTSeq-counts (version 0.5.3p9)	Normalized expression was determined with DESeq (version 1.6.1) after discarding miRNAs with less than 30 counts over the 12 samples	Genome_build: hg19	Supplementary_files_format_and_content: count data	GPL11154	Pierre,,Lau	pierre.laupouicheung@cme.vib-kuleuven.be	+(32)16373105	KUL-VIB	49 Herestraat	Leuven	3000	Belgium	0	Illumina HiSeq 2000	size fractionation	transcriptomic	RNA-Seq	BioSample: https://www.ncbi.nlm.nih.gov/biosample/SAMN02226047	SRA: https://www.ncbi.nlm.nih.gov/sra?term=SRX318168	NONE	78	early stage (control)	male	microRNA
GSM1180719	BR0.5	GSM1180719	Public on Jul 25 2013	Jul 05 2013	May 15 2019	SRA	1	early stage_prefrontal cortex	Homo sapiens	age: 52	gender: female	alzheimer's disease stage: early stage (control)	tissue: brain	region: prefrontal cortex	molecule subtype: microRNA	total RNA	Total RNA were obtained by TRIzol homogeneization of prefrontal cortex tissues and purification on miRVana columns	Libraries were prepared according to Illumina's instructions accompanying the TruSeq Small RNA Sample Preparation Kit (Part# RS-200-0012).	9606	Sample 3	Trimming of adaptor with Flicker v3.0	quality read filtering andÂ contaminant removalÂ	Manual removal of reads with N	Reads longer than 15 nucleotides were mapped to the hg19 build genome using the short-read aligner Bowtie2 (version 2.0.2) and allowing one mismatch	Reads were processed with HTSeq-counts (version 0.5.3p9)	Normalized expression was determined with DESeq (version 1.6.1) after discarding miRNAs with less than 30 counts over the 12 samples	Genome_build: hg19	Supplementary_files_format_and_content: count data	GPL11154	Pierre,,Lau	pierre.laupouicheung@cme.vib-kuleuven.be	+(32)16373105	KUL-VIB	49 Herestraat	Leuven	3000	Belgium	0	Illumina HiSeq 2000	size fractionation	transcriptomic	RNA-Seq	BioSample: https://www.ncbi.nlm.nih.gov/biosample/SAMN02226048	SRA: https://www.ncbi.nlm.nih.gov/sra?term=SRX318169	NONE	52	early stage (control)	female	microRNA
GSM1180720	BR0.7	GSM1180720	Public on Jul 25 2013	Jul 05 2013	May 15 2019	SRA	1	early stage_prefrontal cortex	Homo sapiens	age: 74	gender: female	alzheimer's disease stage: early stage (control)	tissue: brain	region: prefrontal cortex	molecule subtype: microRNA	total RNA	Total RNA were obtained by TRIzol homogeneization of prefrontal cortex tissues and purification on miRVana columns	Libraries were prepared according to Illumina's instructions accompanying the TruSeq Small RNA Sample Preparation Kit (Part# RS-200-0012).	9606	Sample 4	Trimming of adaptor with Flicker v3.0	quality read filtering andÂ contaminant removalÂ	Manual removal of reads with N	Reads longer than 15 nucleotides were mapped to the hg19 build genome using the short-read aligner Bowtie2 (version 2.0.2) and allowing one mismatch	Reads were processed with HTSeq-counts (version 0.5.3p9)	Normalized expression was determined with DESeq (version 1.6.1) after discarding miRNAs with less than 30 counts over the 12 samples	Genome_build: hg19	Supplementary_files_format_and_content: count data	GPL11154	Pierre,,Lau	pierre.laupouicheung@cme.vib-kuleuven.be	+(32)16373105	KUL-VIB	49 Herestraat	Leuven	3000	Belgium	0	Illumina HiSeq 2000	size fractionation	transcriptomic	RNA-Seq	BioSample: https://www.ncbi.nlm.nih.gov/biosample/SAMN02226049	SRA: https://www.ncbi.nlm.nih.gov/sra?term=SRX318170	NONE	74	early stage (control)	female	microRNA
GSM1180723	BR5.7	GSM1180723	Public on Jul 25 2013	Jul 05 2013	May 15 2019	SRA	1	late stage_prefrontal cortex	Homo sapiens	age: 79	gender: male	alzheimer's disease stage: late stage	tissue: brain	region: prefrontal cortex	molecule subtype: microRNA	total RNA	Total RNA were obtained by TRIzol homogeneization of prefrontal cortex tissues and purification on miRVana columns	Libraries were prepared according to Illumina's instructions accompanying the TruSeq Small RNA Sample Preparation Kit (Part# RS-200-0012).	9606	Sample 7	Trimming of adaptor with Flicker v3.0	quality read filtering andÂ contaminant removalÂ	Manual removal of reads with N	Reads longer than 15 nucleotides were mapped to the hg19 build genome using the short-read aligner Bowtie2 (version 2.0.2) and allowing one mismatch	Reads were processed with HTSeq-counts (version 0.5.3p9)	Normalized expression was determined with DESeq (version 1.6.1) after discarding miRNAs with less than 30 counts over the 12 samples	Genome_build: hg19	Supplementary_files_format_and_content: count data	GPL11154	Pierre,,Lau	pierre.laupouicheung@cme.vib-kuleuven.be	+(32)16373105	KUL-VIB	49 Herestraat	Leuven	3000	Belgium	0	Illumina HiSeq 2000	size fractionation	transcriptomic	RNA-Seq	BioSample: https://www.ncbi.nlm.nih.gov/biosample/SAMN02226052	SRA: https://www.ncbi.nlm.nih.gov/sra?term=SRX318173	NONE	79	late stage	male	microRNA
GSM1180724	BR6.2	GSM1180724	Public on Jul 25 2013	Jul 05 2013	May 15 2019	SRA	1	late stage_prefrontal cortex	Homo sapiens	age: 80	gender: female	alzheimer's disease stage: late stage	tissue: brain	region: prefrontal cortex	molecule subtype: microRNA	total RNA	Total RNA were obtained by TRIzol homogeneization of prefrontal cortex tissues and purification on miRVana columns	Libraries were prepared according to Illumina's instructions accompanying the TruSeq Small RNA Sample Preparation Kit (Part# RS-200-0012).	9606	Sample 8	Trimming of adaptor with Flicker v3.0	quality read filtering andÂ contaminant removalÂ	Manual removal of reads with N	Reads longer than 15 nucleotides were mapped to the hg19 build genome using the short-read aligner Bowtie2 (version 2.0.2) and allowing one mismatch	Reads were processed with HTSeq-counts (version 0.5.3p9)	Normalized expression was determined with DESeq (version 1.6.1) after discarding miRNAs with less than 30 counts over the 12 samples	Genome_build: hg19	Supplementary_files_format_and_content: count data	GPL11154	Pierre,,Lau	pierre.laupouicheung@cme.vib-kuleuven.be	+(32)16373105	KUL-VIB	49 Herestraat	Leuven	3000	Belgium	0	Illumina HiSeq 2000	size fractionation	transcriptomic	RNA-Seq	BioSample: https://www.ncbi.nlm.nih.gov/biosample/SAMN02226057	SRA: https://www.ncbi.nlm.nih.gov/sra?term=SRX318174	NONE	80	late stage	female	microRNA
GSM1180725	BR6.3	GSM1180725	Public on Jul 25 2013	Jul 05 2013	May 15 2019	SRA	1	late stage_prefrontal cortex	Homo sapiens	age: 67	gender: male	alzheimer's disease stage: late stage	tissue: brain	region: prefrontal cortex	molecule subtype: microRNA	total RNA	Total RNA were obtained by TRIzol homogeneization of prefrontal cortex tissues and purification on miRVana columns	Libraries were prepared according to Illumina's instructions accompanying the TruSeq Small RNA Sample Preparation Kit (Part# RS-200-0012).	9606	Sample 9	Trimming of adaptor with Flicker v3.0	quality read filtering andÂ contaminant removalÂ	Manual removal of reads with N	Reads longer than 15 nucleotides were mapped to the hg19 build genome using the short-read aligner Bowtie2 (version 2.0.2) and allowing one mismatch	Reads were processed with HTSeq-counts (version 0.5.3p9)	Normalized expression was determined with DESeq (version 1.6.1) after discarding miRNAs with less than 30 counts over the 12 samples	Genome_build: hg19	Supplementary_files_format_and_content: count data	GPL11154	Pierre,,Lau	pierre.laupouicheung@cme.vib-kuleuven.be	+(32)16373105	KUL-VIB	49 Herestraat	Leuven	3000	Belgium	0	Illumina HiSeq 2000	size fractionation	transcriptomic	RNA-Seq	BioSample: https://www.ncbi.nlm.nih.gov/biosample/SAMN02226053	SRA: https://www.ncbi.nlm.nih.gov/sra?term=SRX318175	NONE	67	late stage	male	microRNA
GSM1180726	BR6.4	GSM1180726	Public on Jul 25 2013	Jul 05 2013	May 15 2019	SRA	1	late stage_prefrontal cortex	Homo sapiens	age: 67	gender: female	alzheimer's disease stage: late stage	tissue: brain	region: prefrontal cortex	molecule subtype: microRNA	total RNA	Total RNA were obtained by TRIzol homogeneization of prefrontal cortex tissues and purification on miRVana columns	Libraries were prepared according to Illumina's instructions accompanying the TruSeq Small RNA Sample Preparation Kit (Part# RS-200-0012).	9606	Sample 10	Trimming of adaptor with Flicker v3.0	quality read filtering andÂ contaminant removalÂ	Manual removal of reads with N	Reads longer than 15 nucleotides were mapped to the hg19 build genome using the short-read aligner Bowtie2 (version 2.0.2) and allowing one mismatch	Reads were processed with HTSeq-counts (version 0.5.3p9)	Normalized expression was determined with DESeq (version 1.6.1) after discarding miRNAs with less than 30 counts over the 12 samples	Genome_build: hg19	Supplementary_files_format_and_content: count data	GPL11154	Pierre,,Lau	pierre.laupouicheung@cme.vib-kuleuven.be	+(32)16373105	KUL-VIB	49 Herestraat	Leuven	3000	Belgium	0	Illumina HiSeq 2000	size fractionation	transcriptomic	RNA-Seq	BioSample: https://www.ncbi.nlm.nih.gov/biosample/SAMN02226054	SRA: https://www.ncbi.nlm.nih.gov/sra?term=SRX318176	NONE	67	late stage	female	microRNA
GSM1180727	BR6.5	GSM1180727	Public on Jul 25 2013	Jul 05 2013	May 15 2019	SRA	1	late stage_prefrontal cortex	Homo sapiens	age: 68	gender: female	alzheimer's disease stage: late stage	tissue: brain	region: prefrontal cortex	molecule subtype: microRNA	total RNA	Total RNA were obtained by TRIzol homogeneization of prefrontal cortex tissues and purification on miRVana columns	Libraries were prepared according to Illumina's instructions accompanying the TruSeq Small RNA Sample Preparation Kit (Part# RS-200-0012).	9606	Sample 11	Trimming of adaptor with Flicker v3.0	quality read filtering andÂ contaminant removalÂ	Manual removal of reads with N	Reads longer than 15 nucleotides were mapped to the hg19 build genome using the short-read aligner Bowtie2 (version 2.0.2) and allowing one mismatch	Reads were processed with HTSeq-counts (version 0.5.3p9)	Normalized expression was determined with DESeq (version 1.6.1) after discarding miRNAs with less than 30 counts over the 12 samples	Genome_build: hg19	Supplementary_files_format_and_content: count data	GPL11154	Pierre,,Lau	pierre.laupouicheung@cme.vib-kuleuven.be	+(32)16373105	KUL-VIB	49 Herestraat	Leuven	3000	Belgium	0	Illumina HiSeq 2000	size fractionation	transcriptomic	RNA-Seq	BioSample: https://www.ncbi.nlm.nih.gov/biosample/SAMN02226055	SRA: https://www.ncbi.nlm.nih.gov/sra?term=SRX318177	NONE	68	late stage	female	microRNA
GSM1180728	BR6.7	GSM1180728	Public on Jul 25 2013	Jul 05 2013	May 15 2019	SRA	1	late stage_prefrontal cortex	Homo sapiens	age: 72	gender: female	alzheimer's disease stage: late stage	tissue: brain	region: prefrontal cortex	molecule subtype: microRNA	total RNA	Total RNA were obtained by TRIzol homogeneization of prefrontal cortex tissues and purification on miRVana columns	Libraries were prepared according to Illumina's instructions accompanying the TruSeq Small RNA Sample Preparation Kit (Part# RS-200-0012).	9606	Sample 12	Trimming of adaptor with Flicker v3.0	quality read filtering andÂ contaminant removalÂ	Manual removal of reads with N	Reads longer than 15 nucleotides were mapped to the hg19 build genome using the short-read aligner Bowtie2 (version 2.0.2) and allowing one mismatch	Reads were processed with HTSeq-counts (version 0.5.3p9)	Normalized expression was determined with DESeq (version 1.6.1) after discarding miRNAs with less than 30 counts over the 12 samples	Genome_build: hg19	Supplementary_files_format_and_content: count data	GPL11154	Pierre,,Lau	pierre.laupouicheung@cme.vib-kuleuven.be	+(32)16373105	KUL-VIB	49 Herestraat	Leuven	3000	Belgium	0	Illumina HiSeq 2000	size fractionation	transcriptomic	RNA-Seq	BioSample: https://www.ncbi.nlm.nih.gov/biosample/SAMN02226056	SRA: https://www.ncbi.nlm.nih.gov/sra?term=SRX318178	NONE	72	late stage	female	microRNA
[truncated: 5 more columns]

## Sheet: GSE157239
sample ID	title	geo_accession	status	submission_date	last_update_date	type	channel_count	source_name_ch1	organism_ch1	characteristics_ch1	characteristics_ch1.1	characteristics_ch1.2	treatment_protocol_ch1	growth_protocol_ch1	molecule_ch1	extract_protocol_ch1	label_ch1	label_protocol_ch1	taxid_ch1	hyb_protocol	scan_protocol	description	data_processing	platform_id	contact_name	contact_email	contact_phone	contact_department	contact_institute	contact_address	contact_city	contact_state	contact_zip/postal_code	contact_country	supplementary_file	supplementary_file.1	data_row_count	age:ch1	gender:ch1	tissue:ch1	cases	sex	age
GSM4759790	control_case_1	GSM4759790	Public on Oct 14 2020	Sep 01 2020	Oct 14 2020	RNA	1	Human Brain Bank of the Brazilian Aging Brain Study Group (HBB-BABSG) of the University of SÃ£o Paulo Medical School	Homo sapiens	gender: female	age: 90	tissue: Temporal Cortex (TC)	Brain samples were frozen at -80ÂºC.	All samples were obtained from the Human Brain Bank of the Brazilian Aging Brain Study Group (HBB-BABSG) of the University of SÃ£o Paulo Medical School, in accordance with the standards of the local ethics committee.	total RNA	microRNA isolation was performed with the mirVanaâ„¢ PARISâ„¢ Kits (Life Technologies, Lithuania) following manufacturerâ€™s instructions.	biotin	direct labeling of the miRNAs, the FlashTagâ„¢ Biotin HSR Labeling Kit (Thermo Fisher Scientific), with biotinylation checked by an Enzyme Linked Oligosorbent Assay (ELOSA) used to detect binding of biotinyled samples to spike, control RNA oligos adsorbed to a NuncÂ® plate.	9606	200 ng of labeled microRNA from each sample was hybridized to the array (AffymetrixÂ® miRNA Array, version 4.1) in the hybridization instrument GeneTitanâ„¢ (Thermo Fisher Scientific), with the Array Strip HybridizationÂ® kit as support. Hybridization settings were as recommended by the manufacturer.	Scanned on an GeneTitanâ„¢ instrument using the Applied Biosystemsâ„¢ GeneChipâ„¢ Command Consoleâ„¢ in standard mode (Thermo Fisher Scientific).	Individual without neuropathological lesions or neurological signs	Results analyzed for quality purposes using the Expression Consoleâ„¢ software, version 4.1 (Thermo Fisher Scientific), and then exported for processing in the Transcriptome Analysis Consoleâ„¢ software version 3.1 (Thermo Fisher Scientific) to allows statistical analyses.	GPL21572	Otavio,T.,Nobrega	otavionobrega@unb.br	+5561 984513718	Medicine Faculty	University of Brasilia	RUA 3 SUL - EDIFICIO NETUNO - APTO 301, AGUAS CLARAS, 301, lote 08	BrasÃ­lia	DF	71936-750	Brazil	ftp://ftp.ncbi.nlm.nih.gov/geo/samples/GSM4759nnn/GSM4759790/suppl/GSM4759790_1856_5A_otavio.Adriane.rma-dabg.chp.gz	ftp://ftp.ncbi.nlm.nih.gov/geo/samples/GSM4759nnn/GSM4759790/suppl/GSM4759790_1856_5A_otavio.CEL.gz	6658	90	female	Temporal Cortex (TC)	NC	female	90
GSM4759791	control_case_2	GSM4759791	Public on Oct 14 2020	Sep 01 2020	Oct 14 2020	RNA	1	Human Brain Bank of the Brazilian Aging Brain Study Group (HBB-BABSG) of the University of SÃ£o Paulo Medical School	Homo sapiens	gender: female	age: 81	tissue: Temporal Cortex (TC)	Brain samples were frozen at -80ÂºC.	All samples were obtained from the Human Brain Bank of the Brazilian Aging Brain Study Group (HBB-BABSG) of the University of SÃ£o Paulo Medical School, in accordance with the standards of the local ethics committee.	total RNA	microRNA isolation was performed with the mirVanaâ„¢ PARISâ„¢ Kits (Life Technologies, Lithuania) following manufacturerâ€™s instructions.	biotin	direct labeling of the miRNAs, the FlashTagâ„¢ Biotin HSR Labeling Kit (Thermo Fisher Scientific), with biotinylation checked by an Enzyme Linked Oligosorbent Assay (ELOSA) used to detect binding of biotinyled samples to spike, control RNA oligos adsorbed to a NuncÂ® plate.	9606	200 ng of labeled microRNA from each sample was hybridized to the array (AffymetrixÂ® miRNA Array, version 4.1) in the hybridization instrument GeneTitanâ„¢ (Thermo Fisher Scientific), with the Array Strip HybridizationÂ® kit as support. Hybridization settings were as recommended by the manufacturer.	Scanned on an GeneTitanâ„¢ instrument using the Applied Biosystemsâ„¢ GeneChipâ„¢ Command Consoleâ„¢ in standard mode (Thermo Fisher Scientific).	Individual without neuropathological lesions or neurological signs	Results analyzed for quality purposes using the Expression Consoleâ„¢ software, version 4.1 (Thermo Fisher Scientific), and then exported for processing in the Transcriptome Analysis Consoleâ„¢ software version 3.1 (Thermo Fisher Scientific) to allows statistical analyses.	GPL21572	Otavio,T.,Nobrega	otavionobrega@unb.br	+5561 984513718	Medicine Faculty	University of Brasilia	RUA 3 SUL - EDIFICIO NETUNO - APTO 301, AGUAS CLARAS, 301, lote 08	BrasÃ­lia	DF	71936-750	Brazil	ftp://ftp.ncbi.nlm.nih.gov/geo/samples/GSM4759nnn/GSM4759791/suppl/GSM4759791_1961_5B_otavio.Adriane.rma-dabg.chp.gz	ftp://ftp.ncbi.nlm.nih.gov/geo/samples/GSM4759nnn/GSM4759791/suppl/GSM4759791_1961_5B_otavio.CEL.gz	6658	81	female	Temporal Cortex (TC)	NC	female	81
GSM4759792	control_case_3	GSM4759792	Public on Oct 14 2020	Sep 01 2020	Oct 14 2020	RNA	1	Human Brain Bank of the Brazilian Aging Brain Study Group (HBB-BABSG) of the University of SÃ£o Paulo Medical School	Homo sapiens	gender: male	age: 83	tissue: Temporal Cortex (TC)	Brain samples were frozen at -80ÂºC.	All samples were obtained from the Human Brain Bank of the Brazilian Aging Brain Study Group (HBB-BABSG) of the University of SÃ£o Paulo Medical School, in accordance with the standards of the local ethics committee.	total RNA	microRNA isolation was performed with the mirVanaâ„¢ PARISâ„¢ Kits (Life Technologies, Lithuania) following manufacturerâ€™s instructions.	biotin	direct labeling of the miRNAs, the FlashTagâ„¢ Biotin HSR Labeling Kit (Thermo Fisher Scientific), with biotinylation checked by an Enzyme Linked Oligosorbent Assay (ELOSA) used to detect binding of biotinyled samples to spike, control RNA oligos adsorbed to a NuncÂ® plate.	9606	200 ng of labeled microRNA from each sample was hybridized to the array (AffymetrixÂ® miRNA Array, version 4.1) in the hybridization instrument GeneTitanâ„¢ (Thermo Fisher Scientific), with the Array Strip HybridizationÂ® kit as support. Hybridization settings were as recommended by the manufacturer.	Scanned on an GeneTitanâ„¢ instrument using the Applied Biosystemsâ„¢ GeneChipâ„¢ Command Consoleâ„¢ in standard mode (Thermo Fisher Scientific).	Individual without neuropathological lesions or neurological signs	Results analyzed for quality purposes using the Expression Consoleâ„¢ software, version 4.1 (Thermo Fisher Scientific), and then exported for processing in the Transcriptome Analysis Consoleâ„¢ software version 3.1 (Thermo Fisher Scientific) to allows statistical analyses.	GPL21572	Otavio,T.,Nobrega	otavionobrega@unb.br	+5561 984513718	Medicine Faculty	University of Brasilia	RUA 3 SUL - EDIFICIO NETUNO - APTO 301, AGUAS CLARAS, 301, lote 08	BrasÃ­lia	DF	71936-750	Brazil	ftp://ftp.ncbi.nlm.nih.gov/geo/samples/GSM4759nnn/GSM4759792/suppl/GSM4759792_2220_5C_otavio.Adriane.rma-dabg.chp.gz	ftp://ftp.ncbi.nlm.nih.gov/geo/samples/GSM4759nnn/GSM4759792/suppl/GSM4759792_2220_5C_otavio.CEL.gz	6658	83	male	Temporal Cortex (TC)	NC	male	83
GSM4759793	AD_case_1	GSM4759793	Public on Oct 14 2020	Sep 01 2020	Oct 14 2020	RNA	1	Human Brain Bank of the Brazilian Aging Brain Study Group (HBB-BABSG) of the University of SÃ£o Paulo Medical School	Homo sapiens	gender: male	age: 80	tissue: Temporal Cortex (TC)	Brain samples were frozen at -80ÂºC.	All samples were obtained from the Human Brain Bank of the Brazilian Aging Brain Study Group (HBB-BABSG) of the University of SÃ£o Paulo Medical School, in accordance with the standards of the local ethics committee.	total RNA	microRNA isolation was performed with the mirVanaâ„¢ PARISâ„¢ Kits (Life Technologies, Lithuania) following manufacturerâ€™s instructions.	biotin	direct labeling of the miRNAs, the FlashTagâ„¢ Biotin HSR Labeling Kit (Thermo Fisher Scientific), with biotinylation checked by an Enzyme Linked Oligosorbent Assay (ELOSA) used to detect binding of biotinyled samples to spike, control RNA oligos adsorbed to a NuncÂ® plate.	9606	200 ng of labeled microRNA from each sample was hybridized to the array (AffymetrixÂ® miRNA Array, version 4.1) in the hybridization instrument GeneTitanâ„¢ (Thermo Fisher Scientific), with the Array Strip HybridizationÂ® kit as support. Hybridization settings were as recommended by the manufacturer.	Scanned on an GeneTitanâ„¢ instrument using the Applied Biosystemsâ„¢ GeneChipâ„¢ Command Consoleâ„¢ in standard mode (Thermo Fisher Scientific).	Braak stage III, CERAD moderate grade, CDR = 3, IQCODE > 3.41	Results analyzed for quality purposes using the Expression Consoleâ„¢ software, version 4.1 (Thermo Fisher Scientific), and then exported for processing in the Transcriptome Analysis Consoleâ„¢ software version 3.1 (Thermo Fisher Scientific) to allows statistical analyses.	GPL21572	Otavio,T.,Nobrega	otavionobrega@unb.br	+5561 984513718	Medicine Faculty	University of Brasilia	RUA 3 SUL - EDIFICIO NETUNO - APTO 301, AGUAS CLARAS, 301, lote 08	BrasÃ­lia	DF	71936-750	Brazil	ftp://ftp.ncbi.nlm.nih.gov/geo/samples/GSM4759nnn/GSM4759793/suppl/GSM4759793_2544_5D_otavio.Adriane.rma-dabg.chp.gz	ftp://ftp.ncbi.nlm.nih.gov/geo/samples/GSM4759nnn/GSM4759793/suppl/GSM4759793_2544_5D_otavio.CEL.gz	6658	80	male	Temporal Cortex (TC)	AD	male	80
GSM4759794	control_case_4	GSM4759794	Public on Oct 14 2020	Sep 01 2020	Oct 14 2020	RNA	1	Human Brain Bank of the Brazilian Aging Brain Study Group (HBB-BABSG) of the University of SÃ£o Paulo Medical School	Homo sapiens	gender: female	age: 69	tissue: Temporal Cortex (TC)	Brain samples were frozen at -80ÂºC.	All samples were obtained from the Human Brain Bank of the Brazilian Aging Brain Study Group (HBB-BABSG) of the University of SÃ£o Paulo Medical School, in accordance with the standards of the local ethics committee.	total RNA	microRNA isolation was performed with the mirVanaâ„¢ PARISâ„¢ Kits (Life Technologies, Lithuania) following manufacturerâ€™s instructions.	biotin	direct labeling of the miRNAs, the FlashTagâ„¢ Biotin HSR Labeling Kit (Thermo Fisher Scientific), with biotinylation checked by an Enzyme Linked Oligosorbent Assay (ELOSA) used to detect binding of biotinyled samples to spike, control RNA oligos adsorbed to a NuncÂ® plate.	9606	200 ng of labeled microRNA from each sample was hybridized to the array (AffymetrixÂ® miRNA Array, version 4.1) in the hybridization instrument GeneTitanâ„¢ (Thermo Fisher Scientific), with the Array Strip HybridizationÂ® kit as support. Hybridization settings were as recommended by the manufacturer.	Scanned on an GeneTitanâ„¢ instrument using the Applied Biosystemsâ„¢ GeneChipâ„¢ Command Consoleâ„¢ in standard mode (Thermo Fisher Scientific).	Individual without neuropathological lesions or neurological signs	Results analyzed for quality purposes using the Expression Consoleâ„¢ software, version 4.1 (Thermo Fisher Scientific), and then exported for processing in the Transcriptome Analysis Consoleâ„¢ software version 3.1 (Thermo Fisher Scientific) to allows statistical analyses.	GPL21572	Otavio,T.,Nobrega	otavionobrega@unb.br	+5561 984513718	Medicine Faculty	University of Brasilia	RUA 3 SUL - EDIFICIO NETUNO - APTO 301, AGUAS CLARAS, 301, lote 08	BrasÃ­lia	DF	71936-750	Brazil	ftp://ftp.ncbi.nlm.nih.gov/geo/samples/GSM4759nnn/GSM4759794/suppl/GSM4759794_5214_5E_otavio.Adriane.rma-dabg.chp.gz	ftp://ftp.ncbi.nlm.nih.gov/geo/samples/GSM4759nnn/GSM4759794/suppl/GSM4759794_5214_5E_otavio.CEL.gz	6658	69	female	Temporal Cortex (TC)	NC	female	69
GSM4759795	AD_case_2	GSM4759795	Public on Oct 14 2020	Sep 01 2020	Oct 14 2020	RNA	1	Human Brain Bank of the Brazilian Aging Brain Study Group (HBB-BABSG) of the University of SÃ£o Paulo Medical School	Homo sapiens	gender: female	age: 86	tissue: Temporal Cortex (TC)	Brain samples were frozen at -80ÂºC.	All samples were obtained from the Human Brain Bank of the Brazilian Aging Brain Study Group (HBB-BABSG) of the University of SÃ£o Paulo Medical School, in accordance with the standards of the local ethics committee.	total RNA	microRNA isolation was performed with the mirVanaâ„¢ PARISâ„¢ Kits (Life Technologies, Lithuania) following manufacturerâ€™s instructions.	biotin	direct labeling of the miRNAs, the FlashTagâ„¢ Biotin HSR Labeling Kit (Thermo Fisher Scientific), with biotinylation checked by an Enzyme Linked Oligosorbent Assay (ELOSA) used to detect binding of biotinyled samples to spike, control RNA oligos adsorbed to a NuncÂ® plate.	9606	200 ng of labeled microRNA from each sample was hybridized to the array (AffymetrixÂ® miRNA Array, version 4.1) in the hybridization instrument GeneTitanâ„¢ (Thermo Fisher Scientific), with the Array Strip HybridizationÂ® kit as support. Hybridization settings were as recommended by the manufacturer.	Scanned on an GeneTitanâ„¢ instrument using the Applied Biosystemsâ„¢ GeneChipâ„¢ Command Consoleâ„¢ in standard mode (Thermo Fisher Scientific).	Braak stage V, CERAD severe grade, CDR = 3, IQCODE > 3.41	Results analyzed for quality purposes using the Expression Consoleâ„¢ software, version 4.1 (Thermo Fisher Scientific), and then exported for processing in the Transcriptome Analysis Consoleâ„¢ software version 3.1 (Thermo Fisher Scientific) to allows statistical analyses.	GPL21572	Otavio,T.,Nobrega	otavionobrega@unb.br	+5561 984513718	Medicine Faculty	University of Brasilia	RUA 3 SUL - EDIFICIO NETUNO - APTO 301, AGUAS CLARAS, 301, lote 08	BrasÃ­lia	DF	71936-750	Brazil	ftp://ftp.ncbi.nlm.nih.gov/geo/samples/GSM4759nnn/GSM4759795/suppl/GSM4759795_5248_5F_otavio.Adriane.rma-dabg.chp.gz	ftp://ftp.ncbi.nlm.nih.gov/geo/samples/GSM4759nnn/GSM4759795/suppl/GSM4759795_5248_5F_otavio.CEL.gz	6658	86	female	Temporal Cortex (TC)	AD	female	86
GSM4759796	control_case_5	GSM4759796	Public on Oct 14 2020	Sep 01 2020	Oct 14 2020	RNA	1	Human Brain Bank of the Brazilian Aging Brain Study Group (HBB-BABSG) of the University of SÃ£o Paulo Medical School	Homo sapiens	gender: male	age: 82	tissue: Temporal Cortex (TC)	Brain samples were frozen at -80ÂºC.	All samples were obtained from the Human Brain Bank of the Brazilian Aging Brain Study Group (HBB-BABSG) of the University of SÃ£o Paulo Medical School, in accordance with the standards of the local ethics committee.	total RNA	microRNA isolation was performed with the mirVanaâ„¢ PARISâ„¢ Kits (Life Technologies, Lithuania) following manufacturerâ€™s instructions.	biotin	direct labeling of the miRNAs, the FlashTagâ„¢ Biotin HSR Labeling Kit (Thermo Fisher Scientific), with biotinylation checked by an Enzyme Linked Oligosorbent Assay (ELOSA) used to detect binding of biotinyled samples to spike, control RNA oligos adsorbed to a NuncÂ® plate.	9606	200 ng of labeled microRNA from each sample was hybridized to the array (AffymetrixÂ® miRNA Array, version 4.1) in the hybridization instrument GeneTitanâ„¢ (Thermo Fisher Scientific), with the Array Strip HybridizationÂ® kit as support. Hybridization settings were as recommended by the manufacturer.	Scanned on an GeneTitanâ„¢ instrument using the Applied Biosystemsâ„¢ GeneChipâ„¢ Command Consoleâ„¢ in standard mode (Thermo Fisher Scientific).	Individual without neuropathological lesions or neurological signs	Results analyzed for quality purposes using the Expression Consoleâ„¢ software, version 4.1 (Thermo Fisher Scientific), and then exported for processing in the Transcriptome Analysis Consoleâ„¢ software version 3.1 (Thermo Fisher Scientific) to allows statistical analyses.	GPL21572	Otavio,T.,Nobrega	otavionobrega@unb.br	+5561 984513718	Medicine Faculty	University of Brasilia	RUA 3 SUL - EDIFICIO NETUNO - APTO 301, AGUAS CLARAS, 301, lote 08	BrasÃ­lia	DF	71936-750	Brazil	ftp://ftp.ncbi.nlm.nih.gov/geo/samples/GSM4759nnn/GSM4759796/suppl/GSM4759796_6045_5G_otavio.Adriane.rma-dabg.chp.gz	ftp://ftp.ncbi.nlm.nih.gov/geo/samples/GSM4759nnn/GSM4759796/suppl/GSM4759796_6045_5G_otavio.CEL.gz	6658	82	male	Temporal Cortex (TC)	NC	male	82
GSM4759797	AD_case_3	GSM4759797	Public on Oct 14 2020	Sep 01 2020	Oct 14 2020	RNA	1	Human Brain Bank of the Brazilian Aging Brain Study Group (HBB-BABSG) of the University of SÃ£o Paulo Medical School	Homo sapiens	gender: female	age: 83	tissue: Temporal Cortex (TC)	Brain samples were frozen at -80ÂºC.	All samples were obtained from the Human Brain Bank of the Brazilian Aging Brain Study Group (HBB-BABSG) of the University of SÃ£o Paulo Medical School, in accordance with the standards of the local ethics committee.	total RNA	microRNA isolation was performed with the mirVanaâ„¢ PARISâ„¢ Kits (Life Technologies, Lithuania) following manufacturerâ€™s instructions.	biotin	direct labeling of the miRNAs, the FlashTagâ„¢ Biotin HSR Labeling Kit (Thermo Fisher Scientific), with biotinylation checked by an Enzyme Linked Oligosorbent Assay (ELOSA) used to detect binding of biotinyled samples to spike, control RNA oligos adsorbed to a NuncÂ® plate.	9606	200 ng of labeled microRNA from each sample was hybridized to the array (AffymetrixÂ® miRNA Array, version 4.1) in the hybridization instrument GeneTitanâ„¢ (Thermo Fisher Scientific), with the Array Strip HybridizationÂ® kit as support. Hybridization settings were as recommended by the manufacturer.	Scanned on an GeneTitanâ„¢ instrument using the Applied Biosystemsâ„¢ GeneChipâ„¢ Command Consoleâ„¢ in standard mode (Thermo Fisher Scientific).	Braak stage IV, CERAD moderate grade, CDR = 2, IQCODE > 3.41	Results analyzed for quality purposes using the Expression Consoleâ„¢ software, version 4.1 (Thermo Fisher Scientific), and then exported for processing in the Transcriptome Analysis Consoleâ„¢ software version 3.1 (Thermo Fisher Scientific) to allows statistical analyses.	GPL21572	Otavio,T.,Nobrega	otavionobrega@unb.br	+5561 984513718	Medicine Faculty	University of Brasilia	RUA 3 SUL - EDIFICIO NETUNO - APTO 301, AGUAS CLARAS, 301, lote 08	BrasÃ­lia	DF	71936-750	Brazil	ftp://ftp.ncbi.nlm.nih.gov/geo/samples/GSM4759nnn/GSM4759797/suppl/GSM4759797_6787_5H_otavio.Adriane.rma-dabg.chp.gz	ftp://ftp.ncbi.nlm.nih.gov/geo/samples/GSM4759nnn/GSM4759797/suppl/GSM4759797_6787_5H_otavio.CEL.gz	6658	83	female	Temporal Cortex (TC)	AD	female	83
GSM4759798	AD_case_4	GSM4759798	Public on Oct 14 2020	Sep 01 2020	Oct 14 2020	RNA	1	Human Brain Bank of the Brazilian Aging Brain Study Group (HBB-BABSG) of the University of SÃ£o Paulo Medical School	Homo sapiens	gender: female	age: 84	tissue: Temporal Cortex (TC)	Brain samples were frozen at -80ÂºC.	All samples were obtained from the Human Brain Bank of the Brazilian Aging Brain Study Group (HBB-BABSG) of the University of SÃ£o Paulo Medical School, in accordance with the standards of the local ethics committee.	total RNA	microRNA isolation was performed with the mirVanaâ„¢ PARISâ„¢ Kits (Life Technologies, Lithuania) following manufacturerâ€™s instructions.	biotin	direct labeling of the miRNAs, the FlashTagâ„¢ Biotin HSR Labeling Kit (Thermo Fisher Scientific), with biotinylation checked by an Enzyme Linked Oligosorbent Assay (ELOSA) used to detect binding of biotinyled samples to spike, control RNA oligos adsorbed to a NuncÂ® plate.	9606	200 ng of labeled microRNA from each sample was hybridized to the array (AffymetrixÂ® miRNA Array, version 4.1) in the hybridization instrument GeneTitanâ„¢ (Thermo Fisher Scientific), with the Array Strip HybridizationÂ® kit as support. Hybridization settings were as recommended by the manufacturer.	Scanned on an GeneTitanâ„¢ instrument using the Applied Biosystemsâ„¢ GeneChipâ„¢ Command Consoleâ„¢ in standard mode (Thermo Fisher Scientific).	Braak stage V, CERAD severe grade, CDR = 3, IQCODE > 3.41	Results analyzed for quality purposes using the Expression Consoleâ„¢ software, version 4.1 (Thermo Fisher Scientific), and then exported for processing in the Transcriptome Analysis Consoleâ„¢ software version 3.1 (Thermo Fisher Scientific) to allows statistical analyses.	GPL21572	Otavio,T.,Nobrega	otavionobrega@unb.br	+5561 984513718	Medicine Faculty	University of Brasilia	RUA 3 SUL - EDIFICIO NETUNO - APTO 301, AGUAS CLARAS, 301, lote 08	BrasÃ­lia	DF	71936-750	Brazil	ftp://ftp.ncbi.nlm.nih.gov/geo/samples/GSM4759nnn/GSM4759798/suppl/GSM4759798_7207_7A_otavio.Adriane.rma-dabg.chp.gz	ftp://ftp.ncbi.nlm.nih.gov/geo/samples/GSM4759nnn/GSM4759798/suppl/GSM4759798_7207_7A_otavio.CEL.gz	6658	84	female	Temporal Cortex (TC)	AD	female	84
GSM4759799	control_case_6	GSM4759799	Public on Oct 14 2020	Sep 01 2020	Oct 14 2020	RNA	1	Human Brain Bank of the Brazilian Aging Brain Study Group (HBB-BABSG) of the University of SÃ£o Paulo Medical School	Homo sapiens	gender: female	age: 78	tissue: Temporal Cortex (TC)	Brain samples were frozen at -80ÂºC.	All samples were obtained from the Human Brain Bank of the Brazilian Aging Brain Study Group (HBB-BABSG) of the University of SÃ£o Paulo Medical School, in accordance with the standards of the local ethics committee.	total RNA	microRNA isolation was performed with the mirVanaâ„¢ PARISâ„¢ Kits (Life Technologies, Lithuania) following manufacturerâ€™s instructions.	biotin	direct labeling of the miRNAs, the FlashTagâ„¢ Biotin HSR Labeling Kit (Thermo Fisher Scientific), with biotinylation checked by an Enzyme Linked Oligosorbent Assay (ELOSA) used to detect binding of biotinyled samples to spike, control RNA oligos adsorbed to a NuncÂ® plate.	9606	200 ng of labeled microRNA from each sample was hybridized to the array (AffymetrixÂ® miRNA Array, version 4.1) in the hybridization instrument GeneTitanâ„¢ (Thermo Fisher Scientific), with the Array Strip HybridizationÂ® kit as support. Hybridization settings were as recommended by the manufacturer.	Scanned on an GeneTitanâ„¢ instrument using the Applied Biosystemsâ„¢ GeneChipâ„¢ Command Consoleâ„¢ in standard mode (Thermo Fisher Scientific).	Individual without neuropathological lesions or neurological signs	Results analyzed for quality purposes using the Expression Consoleâ„¢ software, version 4.1 (Thermo Fisher Scientific), and then exported for processing in the Transcriptome Analysis Consoleâ„¢ software version 3.1 (Thermo Fisher Scientific) to allows statistical analyses.	GPL21572	Otavio,T.,Nobrega	otavionobrega@unb.br	+5561 984513718	Medicine Faculty	University of Brasilia	RUA 3 SUL - EDIFICIO NETUNO - APTO 301, AGUAS CLARAS, 301, lote 08	BrasÃ­lia	DF	71936-750	Brazil	ftp://ftp.ncbi.nlm.nih.gov/geo/samples/GSM4759nnn/GSM4759799/suppl/GSM4759799_7428_7B_otavio.Adriane.rma-dabg.chp.gz	ftp://ftp.ncbi.nlm.nih.gov/geo/samples/GSM4759nnn/GSM4759799/suppl/GSM4759799_7428_7B_otavio.CEL.gz	6658	78	female	Temporal Cortex (TC)	NC	female	78
GSM4759800	AD_case_5	GSM4759800	Public on Oct 14 2020	Sep 01 2020	Oct 14 2020	RNA	1	Human Brain Bank of the Brazilian Aging Brain Study Group (HBB-BABSG) of the University of SÃ£o Paulo Medical School	Homo sapiens	gender: male	age: 72	tissue: Temporal Cortex (TC)	Brain samples were frozen at -80ÂºC.	All samples were obtained from the Human Brain Bank of the Brazilian Aging Brain Study Group (HBB-BABSG) of the University of SÃ£o Paulo Medical School, in accordance with the standards of the local ethics committee.	total RNA	microRNA isolation was performed with the mirVanaâ„¢ PARISâ„¢ Kits (Life Technologies, Lithuania) following manufacturerâ€™s instructions.	biotin	direct labeling of the miRNAs, the FlashTagâ„¢ Biotin HSR Labeling Kit (Thermo Fisher Scientific), with biotinylation checked by an Enzyme Linked Oligosorbent Assay (ELOSA) used to detect binding of biotinyled samples to spike, control RNA oligos adsorbed to a NuncÂ® plate.	9606	200 ng of labeled microRNA from each sample was hybridized to the array (AffymetrixÂ® miRNA Array, version 4.1) in the hybridization instrument GeneTitanâ„¢ (Thermo Fisher Scientific), with the Array Strip HybridizationÂ® kit as support. Hybridization settings were as recommended by the manufacturer.	Scanned on an GeneTitanâ„¢ instrument using the Applied Biosystemsâ„¢ GeneChipâ„¢ Command Consoleâ„¢ in standard mode (Thermo Fisher Scientific).	Braak stage VI, CERAD severe grade, CDR = 3, IQCODE > 3.41	Results analyzed for quality purposes using the Expression Consoleâ„¢ software, version 4.1 (Thermo Fisher Scientific), and then exported for processing in the Transcriptome Analysis Consoleâ„¢ software version 3.1 (Thermo Fisher Scientific) to allows statistical analyses.	GPL21572	Otavio,T.,Nobrega	otavionobrega@unb.br	+5561 984513718	Medicine Faculty	University of Brasilia	RUA 3 SUL - EDIFICIO NETUNO - APTO 301, AGUAS CLARAS, 301, lote 08	BrasÃ­lia	DF	71936-750	Brazil	ftp://ftp.ncbi.nlm.nih.gov/geo/samples/GSM4759nnn/GSM4759800/suppl/GSM4759800_7660_7C_otavio.Adriane.rma-dabg.chp.gz	ftp://ftp.ncbi.nlm.nih.gov/geo/samples/GSM4759nnn/GSM4759800/suppl/GSM4759800_7660_7C_otavio.CEL.gz	6658	72	male	Temporal Cortex (TC)	AD	male	72
GSM4759801	control_case_7	GSM4759801	Public on Oct 14 2020	Sep 01 2020	Oct 14 2020	RNA	1	Human Brain Bank of the Brazilian Aging Brain Study Group (HBB-BABSG) of the University of SÃ£o Paulo Medical School	Homo sapiens	gender: male	age: 86	tissue: Temporal Cortex (TC)	Brain samples were frozen at -80ÂºC.	All samples were obtained from the Human Brain Bank of the Brazilian Aging Brain Study Group (HBB-BABSG) of the University of SÃ£o Paulo Medical School, in accordance with the standards of the local ethics committee.	total RNA	microRNA isolation was performed with the mirVanaâ„¢ PARISâ„¢ Kits (Life Technologies, Lithuania) following manufacturerâ€™s instructions.	biotin	direct labeling of the miRNAs, the FlashTagâ„¢ Biotin HSR Labeling Kit (Thermo Fisher Scientific), with biotinylation checked by an Enzyme Linked Oligosorbent Assay (ELOSA) used to detect binding of biotinyled samples to spike, control RNA oligos adsorbed to a NuncÂ® plate.	9606	200 ng of labeled microRNA from each sample was hybridized to the array (AffymetrixÂ® miRNA Array, version 4.1) in the hybridization instrument GeneTitanâ„¢ (Thermo Fisher Scientific), with the Array Strip HybridizationÂ® kit as support. Hybridization settings were as recommended by the manufacturer.	Scanned on an GeneTitanâ„¢ instrument using the Applied Biosystemsâ„¢ GeneChipâ„¢ Command Consoleâ„¢ in standard mode (Thermo Fisher Scientific).	Individual without neuropathological lesions or neurological signs	Results analyzed for quality purposes using the Expression Consoleâ„¢ software, version 4.1 (Thermo Fisher Scientific), and then exported for processing in the Transcriptome Analysis Consoleâ„¢ software version 3.1 (Thermo Fisher Scientific) to allows statistical analyses.	GPL21572	Otavio,T.,Nobrega	otavionobrega@unb.br	+5561 984513718	Medicine Faculty	University of Brasilia	RUA 3 SUL - EDIFICIO NETUNO - APTO 301, AGUAS CLARAS, 301, lote 08	BrasÃ­lia	DF	71936-750	Brazil	ftp://ftp.ncbi.nlm.nih.gov/geo/samples/GSM4759nnn/GSM4759801/suppl/GSM4759801_8829_7D_otavio.Adriane.rma-dabg.chp.gz	ftp://ftp.ncbi.nlm.nih.gov/geo/samples/GSM4759nnn/GSM4759801/suppl/GSM4759801_8829_7D_otavio.CEL.gz	6658	86	male	Temporal Cortex (TC)	NC	male	86
GSM4759802	AD_case_6	GSM4759802	Public on Oct 14 2020	Sep 01 2020	Oct 14 2020	RNA	1	Human Brain Bank of the Brazilian Aging Brain Study Group (HBB-BABSG) of the University of SÃ£o Paulo Medical School	Homo sapiens	gender: female	age: 94	tissue: Temporal Cortex (TC)	Brain samples were frozen at -80ÂºC.	All samples were obtained from the Human Brain Bank of the Brazilian Aging Brain Study Group (HBB-BABSG) of the University of SÃ£o Paulo Medical School, in accordance with the standards of the local ethics committee.	total RNA	microRNA isolation was performed with the mirVanaâ„¢ PARISâ„¢ Kits (Life Technologies, Lithuania) following manufacturerâ€™s instructions.	biotin	direct labeling of the miRNAs, the FlashTagâ„¢ Biotin HSR Labeling Kit (Thermo Fisher Scientific), with biotinylation checked by an Enzyme Linked Oligosorbent Assay (ELOSA) used to detect binding of biotinyled samples to spike, control RNA oligos adsorbed to a NuncÂ® plate.	9606	200 ng of labeled microRNA from each sample was hybridized to the array (AffymetrixÂ® miRNA Array, version 4.1) in the hybridization instrument GeneTitanâ„¢ (Thermo Fisher Scientific), with the Array Strip HybridizationÂ® kit as support. Hybridization settings were as recommended by the manufacturer.	Scanned on an GeneTitanâ„¢ instrument using the Applied Biosystemsâ„¢ GeneChipâ„¢ Command Consoleâ„¢ in standard mode (Thermo Fisher Scientific).	Braak stage V, CERAD severe grade, CDR = 3, IQCODE > 3.41	Results analyzed for quality purposes using the Expression Consoleâ„¢ software, version 4.1 (Thermo Fisher Scientific), and then exported for processing in the Transcriptome Analysis Consoleâ„¢ software version 3.1 (Thermo Fisher Scientific) to allows statistical analyses.	GPL21572	Otavio,T.,Nobrega	otavionobrega@unb.br	+5561 984513718	Medicine Faculty	University of Brasilia	RUA 3 SUL - EDIFICIO NETUNO - APTO 301, AGUAS CLARAS, 301, lote 08	BrasÃ­lia	DF	71936-750	Brazil	ftp://ftp.ncbi.nlm.nih.gov/geo/samples/GSM4759nnn/GSM4759802/suppl/GSM4759802_8875_7E_otavio.Adriane.rma-dabg.chp.gz	ftp://ftp.ncbi.nlm.nih.gov/geo/samples/GSM4759nnn/GSM4759802/suppl/GSM4759802_8875_7E_otavio.CEL.gz	6658	94	female	Temporal Cortex (TC)	AD	female	94
GSM4759803	AD_case_7	GSM4759803	Public on Oct 14 2020	Sep 01 2020	Oct 14 2020	RNA	1	Human Brain Bank of the Brazilian Aging Brain Study Group (HBB-BABSG) of the University of SÃ£o Paulo Medical School	Homo sapiens	gender: female	age: 77	tissue: Temporal Cortex (TC)	Brain samples were frozen at -80ÂºC.	All samples were obtained from the Human Brain Bank of the Brazilian Aging Brain Study Group (HBB-BABSG) of the University of SÃ£o Paulo Medical School, in accordance with the standards of the local ethics committee.	total RNA	microRNA isolation was performed with the mirVanaâ„¢ PARISâ„¢ Kits (Life Technologies, Lithuania) following manufacturerâ€™s instructions.	biotin	direct labeling of the miRNAs, the FlashTagâ„¢ Biotin HSR Labeling Kit (Thermo Fisher Scientific), with biotinylation checked by an Enzyme Linked Oligosorbent Assay (ELOSA) used to detect binding of biotinyled samples to spike, control RNA oligos adsorbed to a NuncÂ® plate.	9606	200 ng of labeled microRNA from each sample was hybridized to the array (AffymetrixÂ® miRNA Array, version 4.1) in the hybridization instrument GeneTitanâ„¢ (Thermo Fisher Scientific), with the Array Strip HybridizationÂ® kit as support. Hybridization settings were as recommended by the manufacturer.	Scanned on an GeneTitanâ„¢ instrument using the Applied Biosystemsâ„¢ GeneChipâ„¢ Command Consoleâ„¢ in standard mode (Thermo Fisher Scientific).	Braak stage VI, CERAD severe grade, CDR = 3, IQCODE > 3.41	Results analyzed for quality purposes using the Expression Consoleâ„¢ software, version 4.1 (Thermo Fisher Scientific), and then exported for processing in the Transcriptome Analysis Consoleâ„¢ software version 3.1 (Thermo Fisher Scientific) to allows statistical analyses.	GPL21572	Otavio,T.,Nobrega	otavionobrega@unb.br	+5561 984513718	Medicine Faculty	University of Brasilia	RUA 3 SUL - EDIFICIO NETUNO - APTO 301, AGUAS CLARAS, 301, lote 08	BrasÃ­lia	DF	71936-750	Brazil	ftp://ftp.ncbi.nlm.nih.gov/geo/samples/GSM4759nnn/GSM4759803/suppl/GSM4759803_10542_7F_otavio.Adriane.rma-dabg.chp.gz	ftp://ftp.ncbi.nlm.nih.gov/geo/samples/GSM4759nnn/GSM4759803/suppl/GSM4759803_10542_7F_otavio.CEL.gz	6658	77	female	Temporal Cortex (TC)	AD	female	77
GSM4759804	AD_case_8	GSM4759804	Public on Oct 14 2020	Sep 01 2020	Oct 14 2020	RNA	1	Human Brain Bank of the Brazilian Aging Brain Study Group (HBB-BABSG) of the University of SÃ£o Paulo Medical School	Homo sapiens	gender: female	age: 62	tissue: Temporal Cortex (TC)	Brain samples were frozen at -80ÂºC.	All samples were obtained from the Human Brain Bank of the Brazilian Aging Brain Study Group (HBB-BABSG) of the University of SÃ£o Paulo Medical School, in accordance with the standards of the local ethics committee.	total RNA	microRNA isolation was performed with the mirVanaâ„¢ PARISâ„¢ Kits (Life Technologies, Lithuania) following manufacturerâ€™s instructions.	biotin	direct labeling of the miRNAs, the FlashTagâ„¢ Biotin HSR Labeling Kit (Thermo Fisher Scientific), with biotinylation checked by an Enzyme Linked Oligosorbent Assay (ELOSA) used to detect binding of biotinyled samples to spike, control RNA oligos adsorbed to a NuncÂ® plate.	9606	200 ng of labeled microRNA from each sample was hybridized to the array (AffymetrixÂ® miRNA Array, version 4.1) in the hybridization instrument GeneTitanâ„¢ (Thermo Fisher Scientific), with the Array Strip HybridizationÂ® kit as support. Hybridization settings were as recommended by the manufacturer.	Scanned on an GeneTitanâ„¢ instrument using the Applied Biosystemsâ„¢ GeneChipâ„¢ Command Consoleâ„¢ in standard mode (Thermo Fisher Scientific).	Braak stage V, CERAD moderate grade, CDR = 2, IQCODE > 3.41	Results analyzed for quality purposes using the Expression Consoleâ„¢ software, version 4.1 (Thermo Fisher Scientific), and then exported for processing in the Transcriptome Analysis Consoleâ„¢ software version 3.1 (Thermo Fisher Scientific) to allows statistical analyses.	GPL21572	Otavio,T.,Nobrega	otavionobrega@unb.br	+5561 984513718	Medicine Faculty	University of Brasilia	RUA 3 SUL - EDIFICIO NETUNO - APTO 301, AGUAS CLARAS, 301, lote 08	BrasÃ­lia	DF	71936-750	Brazil	ftp://ftp.ncbi.nlm.nih.gov/geo/samples/GSM4759nnn/GSM4759804/suppl/GSM4759804_11145_7G_otavio.Adriane.rma-dabg.chp.gz	ftp://ftp.ncbi.nlm.nih.gov/geo/samples/GSM4759nnn/GSM4759804/suppl/GSM4759804_11145_7G_otavio.CEL.gz	6658	62	female	Temporal Cortex (TC)	AD	female	62
GSM4759805	control_case_8	GSM4759805	Public on Oct 14 2020	Sep 01 2020	Oct 14 2020	RNA	1	Human Brain Bank of the Brazilian Aging Brain Study Group (HBB-BABSG) of the University of SÃ£o Paulo Medical School	Homo sapiens	gender: female	age: 70	tissue: Temporal Cortex (TC)	Brain samples were frozen at -80ÂºC.	All samples were obtained from the Human Brain Bank of the Brazilian Aging Brain Study Group (HBB-BABSG) of the University of SÃ£o Paulo Medical School, in accordance with the standards of the local ethics committee.	total RNA	microRNA isolation was performed with the mirVanaâ„¢ PARISâ„¢ Kits (Life Technologies, Lithuania) following manufacturerâ€™s instructions.	biotin	direct labeling of the miRNAs, the FlashTagâ„¢ Biotin HSR Labeling Kit (Thermo Fisher Scientific), with biotinylation checked by an Enzyme Linked Oligosorbent Assay (ELOSA) used to detect binding of biotinyled samples to spike, control RNA oligos adsorbed to a NuncÂ® plate.	9606	200 ng of labeled microRNA from each sample was hybridized to the array (AffymetrixÂ® miRNA Array, version 4.1) in the hybridization instrument GeneTitanâ„¢ (Thermo Fisher Scientific), with the Array Strip HybridizationÂ® kit as support. Hybridization settings were as recommended by the manufacturer.	Scanned on an GeneTitanâ„¢ instrument using the Applied Biosystemsâ„¢ GeneChipâ„¢ Command Consoleâ„¢ in standard mode (Thermo Fisher Scientific).	Individual without neuropathological lesions or neurological signs	Results analyzed for quality purposes using the Expression Consoleâ„¢ software, version 4.1 (Thermo Fisher Scientific), and then exported for processing in the Transcriptome Analysis Consoleâ„¢ software version 3.1 (Thermo Fisher Scientific) to allows statistical analyses.	GPL21572	Otavio,T.,Nobrega	otavionobrega@unb.br	+5561 984513718	Medicine Faculty	University of Brasilia	RUA 3 SUL - EDIFICIO NETUNO - APTO 301, AGUAS CLARAS, 301, lote 08	BrasÃ­lia	DF	71936-750	Brazil	ftp://ftp.ncbi.nlm.nih.gov/geo/samples/GSM4759nnn/GSM4759805/suppl/GSM4759805_11381_7H_otavio.Adriane.rma-dabg.chp.gz	ftp://ftp.ncbi.nlm.nih.gov/geo/samples/GSM4759nnn/GSM4759805/suppl/GSM4759805_11381_7H_otavio.CEL.gz	6658	70	female	Temporal Cortex (TC)	NC	female	70

## Sheet: GSE46579
sample ID	title	geo_accession	status	submission_date	last_update_date	type	channel_count	source_name_ch1	organism_ch1	characteristics_ch1	characteristics_ch1.1	characteristics_ch1.2	molecule_ch1	extract_protocol_ch1	extract_protocol_ch1.1	taxid_ch1	data_processing	data_processing.1	data_processing.2	data_processing.3	data_processing.4	data_processing.5	data_processing.6	platform_id	contact_name	contact_institute	contact_address	contact_city	contact_zip/postal_code	contact_country	data_row_count	instrument_model	library_selection	library_source	library_strategy	relation	relation.1	supplementary_file_1	age:ch1	gender:ch1	group:ch1	cases	sex	age
GSM1132688	AD sample 0	GSM1132688	Public on Jun 17 2013	May 02 2013	May 15 2019	SRA	1	whole blood	Homo sapiens	group: alzheimer patient	gender: female	age: 77	total RNA	Total RNA including miRNA was isolated using the PAXgene Blood miRNA Kit (Qiagen) following the manufacturerâ€™s recommendations.	For the library preparation, 200 ng of total RNA was used per sample. Preparation was performed following the protocol of the TruSeq Small RNA Sample Prep Kit (Illumina). Libraries were then pooled in batches of six samples in equal amounts and clustered with a concentration of 9 pmol in one lane each of a single read flowcell using the cBot (Illumina).	9606	Demultiplexing of the raw sequencing data and generation of the fastq files was done using CASAVA v.1.8.2	The raw reads were preprocessed by cutting the 3' adapter sequence using the program fastx_clipper from the FASTX-Toolkit	mirbase v18 counts and counts for novel predicted miRNAs were collected using the miRDeep2 pipeline	miRNAs with less than 50 read counts summed up across all samples of each group (ad or control) were excluded from further analysis	the counts were normalized by quantile normalization	Genome_build: hg19	Supplementary_files_format_and_content: Excel table containing the raw mirbase and novel mirna counts and the quantile normalized counts	GPL11154	Andreas,,Keller	Saarland University	Building 60	Homburg	69112	Germany	0	Illumina HiSeq 2000	size fractionation	transcriptomic	RNA-Seq	BioSample: https://www.ncbi.nlm.nih.gov/biosample/SAMN02116274	SRA: https://www.ncbi.nlm.nih.gov/sra?term=SRX273417	NONE	77	female	alzheimer patient	AD	female	77
GSM1132689	AD sample 1	GSM1132689	Public on Jun 17 2013	May 02 2013	May 15 2019	SRA	1	whole blood	Homo sapiens	group: alzheimer patient	gender: male	age: 74	total RNA	Total RNA including miRNA was isolated using the PAXgene Blood miRNA Kit (Qiagen) following the manufacturerâ€™s recommendations.	For the library preparation, 200 ng of total RNA was used per sample. Preparation was performed following the protocol of the TruSeq Small RNA Sample Prep Kit (Illumina). Libraries were then pooled in batches of six samples in equal amounts and clustered with a concentration of 9 pmol in one lane each of a single read flowcell using the cBot (Illumina).	9606	Demultiplexing of the raw sequencing data and generation of the fastq files was done using CASAVA v.1.8.2	The raw reads were preprocessed by cutting the 3' adapter sequence using the program fastx_clipper from the FASTX-Toolkit	mirbase v18 counts and counts for novel predicted miRNAs were collected using the miRDeep2 pipeline	miRNAs with less than 50 read counts summed up across all samples of each group (ad or control) were excluded from further analysis	the counts were normalized by quantile normalization	Genome_build: hg19	Supplementary_files_format_and_content: Excel table containing the raw mirbase and novel mirna counts and the quantile normalized counts	GPL11154	Andreas,,Keller	Saarland University	Building 60	Homburg	69112	Germany	0	Illumina HiSeq 2000	size fractionation	transcriptomic	RNA-Seq	BioSample: https://www.ncbi.nlm.nih.gov/biosample/SAMN02116276	SRA: https://www.ncbi.nlm.nih.gov/sra?term=SRX273418	NONE	74	male	alzheimer patient	AD	male	74
GSM1132690	AD sample 2	GSM1132690	Public on Jun 17 2013	May 02 2013	May 15 2019	SRA	1	whole blood	Homo sapiens	group: alzheimer patient	gender: male	age: 68	total RNA	Total RNA including miRNA was isolated using the PAXgene Blood miRNA Kit (Qiagen) following the manufacturerâ€™s recommendations.	For the library preparation, 200 ng of total RNA was used per sample. Preparation was performed following the protocol of the TruSeq Small RNA Sample Prep Kit (Illumina). Libraries were then pooled in batches of six samples in equal amounts and clustered with a concentration of 9 pmol in one lane each of a single read flowcell using the cBot (Illumina).	9606	Demultiplexing of the raw sequencing data and generation of the fastq files was done using CASAVA v.1.8.2	The raw reads were preprocessed by cutting the 3' adapter sequence using the program fastx_clipper from the FASTX-Toolkit	mirbase v18 counts and counts for novel predicted miRNAs were collected using the miRDeep2 pipeline	miRNAs with less than 50 read counts summed up across all samples of each group (ad or control) were excluded from further analysis	the counts were normalized by quantile normalization	Genome_build: hg19	Supplementary_files_format_and_content: Excel table containing the raw mirbase and novel mirna counts and the quantile normalized counts	GPL11154	Andreas,,Keller	Saarland University	Building 60	Homburg	69112	Germany	0	Illumina HiSeq 2000	size fractionation	transcriptomic	RNA-Seq	BioSample: https://www.ncbi.nlm.nih.gov/biosample/SAMN02116280	SRA: https://www.ncbi.nlm.nih.gov/sra?term=SRX273419	NONE	68	male	alzheimer patient	AD	male	68
GSM1132691	AD sample 3	GSM1132691	Public on Jun 17 2013	May 02 2013	May 15 2019	SRA	1	whole blood	Homo sapiens	group: alzheimer patient	gender: female	age: 75	total RNA	Total RNA including miRNA was isolated using the PAXgene Blood miRNA Kit (Qiagen) following the manufacturerâ€™s recommendations.	For the library preparation, 200 ng of total RNA was used per sample. Preparation was performed following the protocol of the TruSeq Small RNA Sample Prep Kit (Illumina). Libraries were then pooled in batches of six samples in equal amounts and clustered with a concentration of 9 pmol in one lane each of a single read flowcell using the cBot (Illumina).	9606	Demultiplexing of the raw sequencing data and generation of the fastq files was done using CASAVA v.1.8.2	The raw reads were preprocessed by cutting the 3' adapter sequence using the program fastx_clipper from the FASTX-Toolkit	mirbase v18 counts and counts for novel predicted miRNAs were collected using the miRDeep2 pipeline	miRNAs with less than 50 read counts summed up across all samples of each group (ad or control) were excluded from further analysis	the counts were normalized by quantile normalization	Genome_build: hg19	Supplementary_files_format_and_content: Excel table containing the raw mirbase and novel mirna counts and the quantile normalized counts	GPL11154	Andreas,,Keller	Saarland University	Building 60	Homburg	69112	Germany	0	Illumina HiSeq 2000	size fractionation	transcriptomic	RNA-Seq	BioSample: https://www.ncbi.nlm.nih.gov/biosample/SAMN02116278	SRA: https://www.ncbi.nlm.nih.gov/sra?term=SRX273420	NONE	75	female	alzheimer patient	AD	female	75
GSM1132692	AD sample 4	GSM1132692	Public on Jun 17 2013	May 02 2013	May 15 2019	SRA	1	whole blood	Homo sapiens	group: alzheimer patient	gender: male	age: 74	total RNA	Total RNA including miRNA was isolated using the PAXgene Blood miRNA Kit (Qiagen) following the manufacturerâ€™s recommendations.	For the library preparation, 200 ng of total RNA was used per sample. Preparation was performed following the protocol of the TruSeq Small RNA Sample Prep Kit (Illumina). Libraries were then pooled in batches of six samples in equal amounts and clustered with a concentration of 9 pmol in one lane each of a single read flowcell using the cBot (Illumina).	9606	Demultiplexing of the raw sequencing data and generation of the fastq files was done using CASAVA v.1.8.2	The raw reads were preprocessed by cutting the 3' adapter sequence using the program fastx_clipper from the FASTX-Toolkit	mirbase v18 counts and counts for novel predicted miRNAs were collected using the miRDeep2 pipeline	miRNAs with less than 50 read counts summed up across all samples of each group (ad or control) were excluded from further analysis	the counts were normalized by quantile normalization	Genome_build: hg19	Supplementary_files_format_and_content: Excel table containing the raw mirbase and novel mirna counts and the quantile normalized counts	GPL11154	Andreas,,Keller	Saarland University	Building 60	Homburg	69112	Germany	0	Illumina HiSeq 2000	size fractionation	transcriptomic	RNA-Seq	BioSample: https://www.ncbi.nlm.nih.gov/biosample/SAMN02116279	SRA: https://www.ncbi.nlm.nih.gov/sra?term=SRX273421	NONE	74	male	alzheimer patient	AD	male	74
GSM1132693	AD sample 5	GSM1132693	Public on Jun 17 2013	May 02 2013	May 15 2019	SRA	1	whole blood	Homo sapiens	group: alzheimer patient	gender: male	age: 76	total RNA	Total RNA including miRNA was isolated using the PAXgene Blood miRNA Kit (Qiagen) following the manufacturerâ€™s recommendations.	For the library preparation, 200 ng of total RNA was used per sample. Preparation was performed following the protocol of the TruSeq Small RNA Sample Prep Kit (Illumina). Libraries were then pooled in batches of six samples in equal amounts and clustered with a concentration of 9 pmol in one lane each of a single read flowcell using the cBot (Illumina).	9606	Demultiplexing of the raw sequencing data and generation of the fastq files was done using CASAVA v.1.8.2	The raw reads were preprocessed by cutting the 3' adapter sequence using the program fastx_clipper from the FASTX-Toolkit	mirbase v18 counts and counts for novel predicted miRNAs were collected using the miRDeep2 pipeline	miRNAs with less than 50 read counts summed up across all samples of each group (ad or control) were excluded from further analysis	the counts were normalized by quantile normalization	Genome_build: hg19	Supplementary_files_format_and_content: Excel table containing the raw mirbase and novel mirna counts and the quantile normalized counts	GPL11154	Andreas,,Keller	Saarland University	Building 60	Homburg	69112	Germany	0	Illumina HiSeq 2000	size fractionation	transcriptomic	RNA-Seq	BioSample: https://www.ncbi.nlm.nih.gov/biosample/SAMN02116277	SRA: https://www.ncbi.nlm.nih.gov/sra?term=SRX273422	NONE	76	male	alzheimer patient	AD	male	76
GSM1132694	AD sample 6	GSM1132694	Public on Jun 17 2013	May 02 2013	May 15 2019	SRA	1	whole blood	Homo sapiens	group: alzheimer patient	gender: male	age: 79	total RNA	Total RNA including miRNA was isolated using the PAXgene Blood miRNA Kit (Qiagen) following the manufacturerâ€™s recommendations.	For the library preparation, 200 ng of total RNA was used per sample. Preparation was performed following the protocol of the TruSeq Small RNA Sample Prep Kit (Illumina). Libraries were then pooled in batches of six samples in equal amounts and clustered with a concentration of 9 pmol in one lane each of a single read flowcell using the cBot (Illumina).	9606	Demultiplexing of the raw sequencing data and generation of the fastq files was done using CASAVA v.1.8.2	The raw reads were preprocessed by cutting the 3' adapter sequence using the program fastx_clipper from the FASTX-Toolkit	mirbase v18 counts and counts for novel predicted miRNAs were collected using the miRDeep2 pipeline	miRNAs with less than 50 read counts summed up across all samples of each group (ad or control) were excluded from further analysis	the counts were normalized by quantile normalization	Genome_build: hg19	Supplementary_files_format_and_content: Excel table containing the raw mirbase and novel mirna counts and the quantile normalized counts	GPL11154	Andreas,,Keller	Saarland University	Building 60	Homburg	69112	Germany	0	Illumina HiSeq 2000	size fractionation	transcriptomic	RNA-Seq	BioSample: https://www.ncbi.nlm.nih.gov/biosample/SAMN02116281	SRA: https://www.ncbi.nlm.nih.gov/sra?term=SRX273423	NONE	79	male	alzheimer patient	AD	male	79
GSM1132695	AD sample 7	GSM1132695	Public on Jun 17 2013	May 02 2013	May 15 2019	SRA	1	whole blood	Homo sapiens	group: alzheimer patient	gender: female	age: 75	total RNA	Total RNA including miRNA was isolated using the PAXgene Blood miRNA Kit (Qiagen) following the manufacturerâ€™s recommendations.	For the library preparation, 200 ng of total RNA was used per sample. Preparation was performed following the protocol of the TruSeq Small RNA Sample Prep Kit (Illumina). Libraries were then pooled in batches of six samples in equal amounts and clustered with a concentration of 9 pmol in one lane each of a single read flowcell using the cBot (Illumina).	9606	Demultiplexing of the raw sequencing data and generation of the fastq files was done using CASAVA v.1.8.2	The raw reads were preprocessed by cutting the 3' adapter sequence using the program fastx_clipper from the FASTX-Toolkit	mirbase v18 counts and counts for novel predicted miRNAs were collected using the miRDeep2 pipeline	miRNAs with less than 50 read counts summed up across all samples of each group (ad or control) were excluded from further analysis	the counts were normalized by quantile normalization	Genome_build: hg19	Supplementary_files_format_and_content: Excel table containing the raw mirbase and novel mirna counts and the quantile normalized counts	GPL11154	Andreas,,Keller	Saarland University	Building 60	Homburg	69112	Germany	0	Illumina HiSeq 2000	size fractionation	transcriptomic	RNA-Seq	BioSample: https://www.ncbi.nlm.nih.gov/biosample/SAMN02116282	SRA: https://www.ncbi.nlm.nih.gov/sra?term=SRX273424	NONE	75	female	alzheimer patient	AD	female	75
GSM1132696	AD sample 8	GSM1132696	Public on Jun 17 2013	May 02 2013	May 15 2019	SRA	1	whole blood	Homo sapiens	group: alzheimer patient	gender: male	age: 77	total RNA	Total RNA including miRNA was isolated using the PAXgene Blood miRNA Kit (Qiagen) following the manufacturerâ€™s recommendations.	For the library preparation, 200 ng of total RNA was used per sample. Preparation was performed following the protocol of the TruSeq Small RNA Sample Prep Kit (Illumina). Libraries were then pooled in batches of six samples in equal amounts and clustered with a concentration of 9 pmol in one lane each of a single read flowcell using the cBot (Illumina).	9606	Demultiplexing of the raw sequencing data and generation of the fastq files was done using CASAVA v.1.8.2	The raw reads were preprocessed by cutting the 3' adapter sequence using the program fastx_clipper from the FASTX-Toolkit	mirbase v18 counts and counts for novel predicted miRNAs were collected using the miRDeep2 pipeline	miRNAs with less than 50 read counts summed up across all samples of each group (ad or control) were excluded from further analysis	the counts were normalized by quantile normalization	Genome_build: hg19	Supplementary_files_format_and_content: Excel table containing the raw mirbase and novel mirna counts and the quantile normalized counts	GPL11154	Andreas,,Keller	Saarland University	Building 60	Homburg	69112	Germany	0	Illumina HiSeq 2000	size fractionation	transcriptomic	RNA-Seq	BioSample: https://www.ncbi.nlm.nih.gov/biosample/SAMN02116283	SRA: https://www.ncbi.nlm.nih.gov/sra?term=SRX273425	NONE	77	male	alzheimer patient	AD	male	77
GSM1132697	AD sample 9	GSM1132697	Public on Jun 17 2013	May 02 2013	May 15 2019	SRA	1	whole blood	Homo sapiens	group: alzheimer patient	gender: female	age: 72	total RNA	Total RNA including miRNA was isolated using the PAXgene Blood miRNA Kit (Qiagen) following the manufacturerâ€™s recommendations.	For the library preparation, 200 ng of total RNA was used per sample. Preparation was performed following the protocol of the TruSeq Small RNA Sample Prep Kit (Illumina). Libraries were then pooled in batches of six samples in equal amounts and clustered with a concentration of 9 pmol in one lane each of a single read flowcell using the cBot (Illumina).	9606	Demultiplexing of the raw sequencing data and generation of the fastq files was done using CASAVA v.1.8.2	The raw reads were preprocessed by cutting the 3' adapter sequence using the program fastx_clipper from the FASTX-Toolkit	mirbase v18 counts and counts for novel predicted miRNAs were collected using the miRDeep2 pipeline	miRNAs with less than 50 read counts summed up across all samples of each group (ad or control) were excluded from further analysis	the counts were normalized by quantile normalization	Genome_build: hg19	Supplementary_files_format_and_content: Excel table containing the raw mirbase and novel mirna counts and the quantile normalized counts	GPL11154	Andreas,,Keller	Saarland University	Building 60	Homburg	69112	Germany	0	Illumina HiSeq 2000	size fractionation	transcriptomic	RNA-Seq	BioSample: https://www.ncbi.nlm.nih.gov/biosample/SAMN02116284	SRA: https://www.ncbi.nlm.nih.gov/sra?term=SRX273426	NONE	72	female	alzheimer patient	AD	female	72
GSM1132698	AD sample 10	GSM1132698	Public on Jun 17 2013	May 02 2013	May 15 2019	SRA	1	whole blood	Homo sapiens	group: alzheimer patient	gender: male	age: 76	total RNA	Total RNA including miRNA was isolated using the PAXgene Blood miRNA Kit (Qiagen) following the manufacturerâ€™s recommendations.	For the library preparation, 200 ng of total RNA was used per sample. Preparation was performed following the protocol of the TruSeq Small RNA Sample Prep Kit (Illumina). Libraries were then pooled in batches of six samples in equal amounts and clustered with a concentration of 9 pmol in one lane each of a single read flowcell using the cBot (Illumina).	9606	Demultiplexing of the raw sequencing data and generation of the fastq files was done using CASAVA v.1.8.2	The raw reads were preprocessed by cutting the 3' adapter sequence using the program fastx_clipper from the FASTX-Toolkit	mirbase v18 counts and counts for novel predicted miRNAs were collected using the miRDeep2 pipeline	miRNAs with less than 50 read counts summed up across all samples of each group (ad or control) were excluded from further analysis	the counts were normalized by quantile normalization	Genome_build: hg19	Supplementary_files_format_and_content: Excel table containing the raw mirbase and novel mirna counts and the quantile normalized counts	GPL11154	Andreas,,Keller	Saarland University	Building 60	Homburg	69112	Germany	0	Illumina HiSeq 2000	size fractionation	transcriptomic	RNA-Seq	BioSample: https://www.ncbi.nlm.nih.gov/biosample/SAMN02116285	SRA: https://www.ncbi.nlm.nih.gov/sra?term=SRX273427	NONE	76	male	alzheimer patient	AD	male	76
GSM1132699	AD sample 11	GSM1132699	Public on Jun 17 2013	May 02 2013	May 15 2019	SRA	1	whole blood	Homo sapiens	group: alzheimer patient	gender: male	age: 61	total RNA	Total RNA including miRNA was isolated using the PAXgene Blood miRNA Kit (Qiagen) following the manufacturerâ€™s recommendations.	For the library preparation, 200 ng of total RNA was used per sample. Preparation was performed following the protocol of the TruSeq Small RNA Sample Prep Kit (Illumina). Libraries were then pooled in batches of six samples in equal amounts and clustered with a concentration of 9 pmol in one lane each of a single read flowcell using the cBot (Illumina).	9606	Demultiplexing of the raw sequencing data and generation of the fastq files was done using CASAVA v.1.8.2	The raw reads were preprocessed by cutting the 3' adapter sequence using the program fastx_clipper from the FASTX-Toolkit	mirbase v18 counts and counts for novel predicted miRNAs were collected using the miRDeep2 pipeline	miRNAs with less than 50 read counts summed up across all samples of each group (ad or control) were excluded from further analysis	the counts were normalized by quantile normalization	Genome_build: hg19	Supplementary_files_format_and_content: Excel table containing the raw mirbase and novel mirna counts and the quantile normalized counts	GPL11154	Andreas,,Keller	Saarland University	Building 60	Homburg	69112	Germany	0	Illumina HiSeq 2000	size fractionation	transcriptomic	RNA-Seq	BioSample: https://www.ncbi.nlm.nih.gov/biosample/SAMN02116286	SRA: https://www.ncbi.nlm.nih.gov/sra?term=SRX273428	NONE	61	male	alzheimer patient	AD	male	61
GSM1132700	AD sample 12	GSM1132700	Public on Jun 17 2013	May 02 2013	May 15 2019	SRA	1	whole blood	Homo sapiens	group: alzheimer patient	gender: female	age: 51	total RNA	Total RNA including miRNA was isolated using the PAXgene Blood miRNA Kit (Qiagen) following the manufacturerâ€™s recommendations.	For the library preparation, 200 ng of total RNA was used per sample. Preparation was performed following the protocol of the TruSeq Small RNA Sample Prep Kit (Illumina). Libraries were then pooled in batches of six samples in equal amounts and clustered with a concentration of 9 pmol in one lane each of a single read flowcell using the cBot (Illumina).	9606	Demultiplexing of the raw sequencing data and generation of the fastq files was done using CASAVA v.1.8.2	The raw reads were preprocessed by cutting the 3' adapter sequence using the program fastx_clipper from the FASTX-Toolkit	mirbase v18 counts and counts for novel predicted miRNAs were collected using the miRDeep2 pipeline	miRNAs with less than 50 read counts summed up across all samples of each group (ad or control) were excluded from further analysis	the counts were normalized by quantile normalization	Genome_build: hg19	Supplementary_files_format_and_content: Excel table containing the raw mirbase and novel mirna counts and the quantile normalized counts	GPL11154	Andreas,,Keller	Saarland University	Building 60	Homburg	69112	Germany	0	Illumina HiSeq 2000	size fractionation	transcriptomic	RNA-Seq	BioSample: https://www.ncbi.nlm.nih.gov/biosample/SAMN02116287	SRA: https://www.ncbi.nlm.nih.gov/sra?term=SRX273429	NONE	51	female	alzheimer patient	AD	female	51
GSM1132701	AD sample 13	GSM1132701	Public on Jun 17 2013	May 02 2013	May 15 2019	SRA	1	whole blood	Homo sapiens	group: alzheimer patient	gender: female	age: 55	total RNA	Total RNA including miRNA was isolated using the PAXgene Blood miRNA Kit (Qiagen) following the manufacturerâ€™s recommendations.	For the library preparation, 200 ng of total RNA was used per sample. Preparation was performed following the protocol of the TruSeq Small RNA Sample Prep Kit (Illumina). Libraries were then pooled in batches of six samples in equal amounts and clustered with a concentration of 9 pmol in one lane each of a single read flowcell using the cBot (Illumina).	9606	Demultiplexing of the raw sequencing data and generation of the fastq files was done using CASAVA v.1.8.2	The raw reads were preprocessed by cutting the 3' adapter sequence using the program fastx_clipper from the FASTX-Toolkit	mirbase v18 counts and counts for novel predicted miRNAs were collected using the miRDeep2 pipeline	miRNAs with less than 50 read counts summed up across all samples of each group (ad or control) were excluded from further analysis	the counts were normalized by quantile normalization	Genome_build: hg19	Supplementary_files_format_and_content: Excel table containing the raw mirbase and novel mirna counts and the quantile normalized counts	GPL11154	Andreas,,Keller	Saarland University	Building 60	Homburg	69112	Germany	0	Illumina HiSeq 2000	size fractionation	transcriptomic	RNA-Seq	BioSample: https://www.ncbi.nlm.nih.gov/biosample/SAMN02116288	SRA: https://www.ncbi.nlm.nih.gov/sra?term=SRX273430	NONE	55	female	alzheimer patient	AD	female	55
GSM1132702	AD sample 14	GSM1132702	Public on Jun 17 2013	May 02 2013	May 15 2019	SRA	1	whole blood	Homo sapiens	group: alzheimer patient	gender: female	age: 70	total RNA	Total RNA including miRNA was isolated using the PAXgene Blood miRNA Kit (Qiagen) following the manufacturerâ€™s recommendations.	For the library preparation, 200 ng of total RNA was used per sample. Preparation was performed following the protocol of the TruSeq Small RNA Sample Prep Kit (Illumina). Libraries were then pooled in batches of six samples in equal amounts and clustered with a concentration of 9 pmol in one lane each of a single read flowcell using the cBot (Illumina).	9606	Demultiplexing of the raw sequencing data and generation of the fastq files was done using CASAVA v.1.8.2	The raw reads were preprocessed by cutting the 3' adapter sequence using the program fastx_clipper from the FASTX-Toolkit	mirbase v18 counts and counts for novel predicted miRNAs were collected using the miRDeep2 pipeline	miRNAs with less than 50 read counts summed up across all samples of each group (ad or control) were excluded from further analysis	the counts were normalized by quantile normalization	Genome_build: hg19	Supplementary_files_format_and_content: Excel table containing the raw mirbase and novel mirna counts and the quantile normalized counts	GPL11154	Andreas,,Keller	Saarland University	Building 60	Homburg	69112	Germany	0	Illumina HiSeq 2000	size fractionation	transcriptomic	RNA-Seq	BioSample: https://www.ncbi.nlm.nih.gov/biosample/SAMN02116289	SRA: https://www.ncbi.nlm.nih.gov/sra?term=SRX273431	NONE	70	female	alzheimer patient	AD	female	70
GSM1132703	AD sample 15	GSM1132703	Public on Jun 17 2013	May 02 2013	May 15 2019	SRA	1	whole blood	Homo sapiens	group: alzheimer patient	gender: female	age: 78	total RNA	Total RNA including miRNA was isolated using the PAXgene Blood miRNA Kit (Qiagen) following the manufacturerâ€™s recommendations.	For the library preparation, 200 ng of total RNA was used per sample. Preparation was performed following the protocol of the TruSeq Small RNA Sample Prep Kit (Illumina). Libraries were then pooled in batches of six samples in equal amounts and clustered with a concentration of 9 pmol in one lane each of a single read flowcell using the cBot (Illumina).	9606	Demultiplexing of the raw sequencing data and generation of the fastq files was done using CASAVA v.1.8.2	The raw reads were preprocessed by cutting the 3' adapter sequence using the program fastx_clipper from the FASTX-Toolkit	mirbase v18 counts and counts for novel predicted miRNAs were collected using the miRDeep2 pipeline	miRNAs with less than 50 read counts summed up across all samples of each group (ad or control) were excluded from further analysis	the counts were normalized by quantile normalization	Genome_build: hg19	Supplementary_files_format_and_content: Excel table containing the raw mirbase and novel mirna counts and the quantile normalized counts	GPL11154	Andreas,,Keller	Saarland University	Building 60	Homburg	69112	Germany	0	Illumina HiSeq 2000	size fractionation	transcriptomic	RNA-Seq	BioSample: https://www.ncbi.nlm.nih.gov/biosample/SAMN02116290	SRA: https://www.ncbi.nlm.nih.gov/sra?term=SRX273432	NONE	78	female	alzheimer patient	AD	female	78
GSM1132704	AD sample 16	GSM1132704	Public on Jun 17 2013	May 02 2013	May 15 2019	SRA	1	whole blood	Homo sapiens	group: alzheimer patient	gender: male	age: 81	total RNA	Total RNA including miRNA was isolated using the PAXgene Blood miRNA Kit (Qiagen) following the manufacturerâ€™s recommendations.	For the library preparation, 200 ng of total RNA was used per sample. Preparation was performed following the protocol of the TruSeq Small RNA Sample Prep Kit (Illumina). Libraries were then pooled in batches of six samples in equal amounts and clustered with a concentration of 9 pmol in one lane each of a single read flowcell using the cBot (Illumina).	9606	Demultiplexing of the raw sequencing data and generation of the fastq files was done using CASAVA v.1.8.2	The raw reads were preprocessed by cutting the 3' adapter sequence using the program fastx_clipper from the FASTX-Toolkit	mirbase v18 counts and counts for novel predicted miRNAs were collected using the miRDeep2 pipeline	miRNAs with less than 50 read counts summed up across all samples of each group (ad or control) were excluded from further analysis	the counts were normalized by quantile normalization	Genome_build: hg19	Supplementary_files_format_and_content: Excel table containing the raw mirbase and novel mirna counts and the quantile normalized counts	GPL11154	Andreas,,Keller	Saarland University	Building 60	Homburg	69112	Germany	0	Illumina HiSeq 2000	size fractionation	transcriptomic	RNA-Seq	BioSample: https://www.ncbi.nlm.nih.gov/biosample/SAMN02116291	SRA: https://www.ncbi.nlm.nih.gov/sra?term=SRX273433	NONE	81	male	alzheimer patient	AD	male	81
GSM1132705	AD sample 17	GSM1132705	Public on Jun 17 2013	May 02 2013	May 15 2019	SRA	1	whole blood	Homo sapiens	group: alzheimer patient	gender: female	age: 72	total RNA	Total RNA including miRNA was isolated using the PAXgene Blood miRNA Kit (Qiagen) following the manufacturerâ€™s recommendations.	For the library preparation, 200 ng of total RNA was used per sample. Preparation was performed following the protocol of the TruSeq Small RNA Sample Prep Kit (Illumina). Libraries were then pooled in batches of six samples in equal amounts and clustered with a concentration of 9 pmol in one lane each of a single read flowcell using the cBot (Illumina).	9606	Demultiplexing of the raw sequencing data and generation of the fastq files was done using CASAVA v.1.8.2	The raw reads were preprocessed by cutting the 3' adapter sequence using the program fastx_clipper from the FASTX-Toolkit	mirbase v18 counts and counts for novel predicted miRNAs were collected using the miRDeep2 pipeline	miRNAs with less than 50 read counts summed up across all samples of each group (ad or control) were excluded from further analysis	the counts were normalized by quantile normalization	Genome_build: hg19	Supplementary_files_format_and_content: Excel table containing the raw mirbase and novel mirna counts and the quantile normalized counts	GPL11154	Andreas,,Keller	Saarland University	Building 60	Homburg	69112	Germany	0	Illumina HiSeq 2000	size fractionation	transcriptomic	RNA-Seq	BioSample: https://www.ncbi.nlm.nih.gov/biosample/SAMN02116292	SRA: https://www.ncbi.nlm.nih.gov/sra?term=SRX273434	NONE	72	female	alzheimer patient	AD	female	72
GSM1132706	AD sample 18	GSM1132706	Public on Jun 17 2013	May 02 2013	May 15 2019	SRA	1	whole blood	Homo sapiens	group: alzheimer patient	gender: male	age: 57	total RNA	Total RNA including miRNA was isolated using the PAXgene Blood miRNA Kit (Qiagen) following the manufacturerâ€™s recommendations.	For the library preparation, 200 ng of total RNA was used per sample. Preparation was performed following the protocol of the TruSeq Small RNA Sample Prep Kit (Illumina). Libraries were then pooled in batches of six samples in equal amounts and clustered with a concentration of 9 pmol in one lane each of a single read flowcell using the cBot (Illumina).	9606	Demultiplexing of the raw sequencing data and generation of the fastq files was done using CASAVA v.1.8.2	The raw reads were preprocessed by cutting the 3' adapter sequence using the program fastx_clipper from the FASTX-Toolkit	mirbase v18 counts and counts for novel predicted miRNAs were collected using the miRDeep2 pipeline	miRNAs with less than 50 read counts summed up across all samples of each group (ad or control) were excluded from further analysis	the counts were normalized by quantile normalization	Genome_build: hg19	Supplementary_files_format_and_content: Excel table containing the raw mirbase and novel mirna counts and the quantile normalized counts	GPL11154	Andreas,,Keller	Saarland University	Building 60	Homburg	69112	Germany	0	Illumina HiSeq 2000	size fractionation	transcriptomic	RNA-Seq	BioSample: https://www.ncbi.nlm.nih.gov/biosample/SAMN02116296	SRA: https://www.ncbi.nlm.nih.gov/sra?term=SRX273435	NONE	57	male	alzheimer patient	AD	male	57
GSM1132707	AD sample 19	GSM1132707	Public on Jun 17 2013	May 02 2013	May 15 2019	SRA	1	whole blood	Homo sapiens	group: alzheimer patient	gender: male	age: 75	total RNA	Total RNA including miRNA was isolated using the PAXgene Blood miRNA Kit (Qiagen) following the manufacturerâ€™s recommendations.	For the library preparation, 200 ng of total RNA was used per sample. Preparation was performed following the protocol of the TruSeq Small RNA Sample Prep Kit (Illumina). Libraries were then pooled in batches of six samples in equal amounts and clustered with a concentration of 9 pmol in one lane each of a single read flowcell using the cBot (Illumina).	9606	Demultiplexing of the raw sequencing data and generation of the fastq files was done using CASAVA v.1.8.2	The raw reads were preprocessed by cutting the 3' adapter sequence using the program fastx_clipper from the FASTX-Toolkit	mirbase v18 counts and counts for novel predicted miRNAs were collected using the miRDeep2 pipeline	miRNAs with less than 50 read counts summed up across all samples of each group (ad or control) were excluded from further analysis	the counts were normalized by quantile normalization	Genome_build: hg19	Supplementary_files_format_and_content: Excel table containing the raw mirbase and novel mirna counts and the quantile normalized counts	GPL11154	Andreas,,Keller	Saarland University	Building 60	Homburg	69112	Germany	0	Illumina HiSeq 2000	size fractionation	transcriptomic	RNA-Seq	BioSample: https://www.ncbi.nlm.nih.gov/biosample/SAMN02116297	SRA: https://www.ncbi.nlm.nih.gov/sra?term=SRX273436	NONE	75	male	alzheimer patient	AD	male	75
GSM1132708	AD sample 20	GSM1132708	Public on Jun 17 2013	May 02 2013	May 15 2019	SRA	1	whole blood	Homo sapiens	group: alzheimer patient	gender: female	age: 70	total RNA	Total RNA including miRNA was isolated using the PAXgene Blood miRNA Kit (Qiagen) following the manufacturerâ€™s recommendations.	For the library preparation, 200 ng of total RNA was used per sample. Preparation was performed following the protocol of the TruSeq Small RNA Sample Prep Kit (Illumina). Libraries were then pooled in batches of six samples in equal amounts and clustered with a concentration of 9 pmol in one lane each of a single read flowcell using the cBot (Illumina).	9606	Demultiplexing of the raw sequencing data and generation of the fastq files was done using CASAVA v.1.8.2	The raw reads were preprocessed by cutting the 3' adapter sequence using the program fastx_clipper from the FASTX-Toolkit	mirbase v18 counts and counts for novel predicted miRNAs were collected using the miRDeep2 pipeline	miRNAs with less than 50 read counts summed up across all samples of each group (ad or control) were excluded from further analysis	the counts were normalized by quantile normalization	Genome_build: hg19	Supplementary_files_format_and_content: Excel table containing the raw mirbase and novel mirna counts and the quantile normalized counts	GPL11154	Andreas,,Keller	Saarland University	Building 60	Homburg	69112	Germany	0	Illumina HiSeq 2000	size fractionation	transcriptomic	RNA-Seq	BioSample: https://www.ncbi.nlm.nih.gov/biosample/SAMN02116298	SRA: https://www.ncbi.nlm.nih.gov/sra?term=SRX273437	NONE	70	female	alzheimer patient	AD	female	70
GSM1132709	AD sample 21	GSM1132709	Public on Jun 17 2013	May 02 2013	May 15 2019	SRA	1	whole blood	Homo sapiens	group: alzheimer patient	gender: female	age: 75	total RNA	Total RNA including miRNA was isolated using the PAXgene Blood miRNA Kit (Qiagen) following the manufacturerâ€™s recommendations.	For the library preparation, 200 ng of total RNA was used per sample. Preparation was performed following the protocol of the TruSeq Small RNA Sample Prep Kit (Illumina). Libraries were then pooled in batches of six samples in equal amounts and clustered with a concentration of 9 pmol in one lane each of a single read flowcell using the cBot (Illumina).	9606	Demultiplexing of the raw sequencing data and generation of the fastq files was done using CASAVA v.1.8.2	The raw reads were preprocessed by cutting the 3' adapter sequence using the program fastx_clipper from the FASTX-Toolkit	mirbase v18 counts and counts for novel predicted miRNAs were collected using the miRDeep2 pipeline	miRNAs with less than 50 read counts summed up across all samples of each group (ad or control) were excluded from further analysis	the counts were normalized by quantile normalization	Genome_build: hg19	Supplementary_files_format_and_content: Excel table containing the raw mirbase and novel mirna counts and the quantile normalized counts	GPL11154	Andreas,,Keller	Saarland University	Building 60	Homburg	69112	Germany	0	Illumina HiSeq 2000	size fractionation	transcriptomic	RNA-Seq	BioSample: https://www.ncbi.nlm.nih.gov/biosample/SAMN02116299	SRA: https://www.ncbi.nlm.nih.gov/sra?term=SRX273438	NONE	75	female	alzheimer patient	AD	female	75
GSM1132710	AD sample 22	GSM1132710	Public on Jun 17 2013	May 02 2013	May 15 2019	SRA	1	whole blood	Homo sapiens	group: alzheimer patient	gender: female	age: 69	total RNA	Total RNA including miRNA was isolated using the PAXgene Blood miRNA Kit (Qiagen) following the manufacturerâ€™s recommendations.	For the library preparation, 200 ng of total RNA was used per sample. Preparation was performed following the protocol of the TruSeq Small RNA Sample Prep Kit (Illumina). Libraries were then pooled in batches of six samples in equal amounts and clustered with a concentration of 9 pmol in one lane each of a single read flowcell using the cBot (Illumina).	9606	Demultiplexing of the raw sequencing data and generation of the fastq files was done using CASAVA v.1.8.2	The raw reads were preprocessed by cutting the 3' adapter sequence using the program fastx_clipper from the FASTX-Toolkit	mirbase v18 counts and counts for novel predicted miRNAs were collected using the miRDeep2 pipeline	miRNAs with less than 50 read counts summed up across all samples of each group (ad or control) were excluded from further analysis	the counts were normalized by quantile normalization	Genome_build: hg19	Supplementary_files_format_and_content: Excel table containing the raw mirbase and novel mirna counts and the quantile normalized counts	GPL11154	Andreas,,Keller	Saarland University	Building 60	Homburg	69112	Germany	0	Illumina HiSeq 2000	size fractionation	transcriptomic	RNA-Seq	BioSample: https://www.ncbi.nlm.nih.gov/biosample/SAMN02116300	SRA: https://www.ncbi.nlm.nih.gov/sra?term=SRX273439	NONE	69	female	alzheimer patient	AD	female	69
GSM1132711	AD sample 23	GSM1132711	Public on Jun 17 2013	May 02 2013	May 15 2019	SRA	1	whole blood	Homo sapiens	group: alzheimer patient	gender: female	age: 68	total RNA	Total RNA including miRNA was isolated using the PAXgene Blood miRNA Kit (Qiagen) following the manufacturerâ€™s recommendations.	For the library preparation, 200 ng of total RNA was used per sample. Preparation was performed following the protocol of the TruSeq Small RNA Sample Prep Kit (Illumina). Libraries were then pooled in batches of six samples in equal amounts and clustered with a concentration of 9 pmol in one lane each of a single read flowcell using the cBot (Illumina).	9606	Demultiplexing of the raw sequencing data and generation of the fastq files was done using CASAVA v.1.8.2	The raw reads were preprocessed by cutting the 3' adapter sequence using the program fastx_clipper from the FASTX-Toolkit	mirbase v18 counts and counts for novel predicted miRNAs were collected using the miRDeep2 pipeline	miRNAs with less than 50 read counts summed up across all samples of each group (ad or control) were excluded from further analysis	the counts were normalized by quantile normalization	Genome_build: hg19	Supplementary_files_format_and_content: Excel table containing the raw mirbase and novel mirna counts and the quantile normalized counts	GPL11154	Andreas,,Keller	Saarland University	Building 60	Homburg	69112	Germany	0	Illumina HiSeq 2000	size fractionation	transcriptomic	RNA-Seq	BioSample: https://www.ncbi.nlm.nih.gov/biosample/SAMN02116294	SRA: https://www.ncbi.nlm.nih.gov/sra?term=SRX273440	NONE	68	female	alzheimer patient	AD	female	68
GSM1132712	AD sample 24	GSM1132712	Public on Jun 17 2013	May 02 2013	May 15 2019	SRA	1	whole blood	Homo sapiens	group: alzheimer patient	gender: female	age: 71	total RNA	Total RNA including miRNA was isolated using the PAXgene Blood miRNA Kit (Qiagen) following the manufacturerâ€™s recommendations.	For the library preparation, 200 ng of total RNA was used per sample. Preparation was performed following the protocol of the TruSeq Small RNA Sample Prep Kit (Illumina). Libraries were then pooled in batches of six samples in equal amounts and clustered with a concentration of 9 pmol in one lane each of a single read flowcell using the cBot (Illumina).	9606	Demultiplexing of the raw sequencing data and generation of the fastq files was done using CASAVA v.1.8.2	The raw reads were preprocessed by cutting the 3' adapter sequence using the program fastx_clipper from the FASTX-Toolkit	mirbase v18 counts and counts for novel predicted miRNAs were collected using the miRDeep2 pipeline	miRNAs with less than 50 read counts summed up across all samples of each group (ad or control) were excluded from further analysis	the counts were normalized by quantile normalization	Genome_build: hg19	Supplementary_files_format_and_content: Excel table containing the raw mirbase and novel mirna counts and the quantile normalized counts	GPL11154	Andreas,,Keller	Saarland University	Building 60	Homburg	69112	Germany	0	Illumina HiSeq 2000	size fractionation	transcriptomic	RNA-Seq	BioSample: https://www.ncbi.nlm.nih.gov/biosample/SAMN02116295	SRA: https://www.ncbi.nlm.nih.gov/sra?term=SRX273441	NONE	71	female	alzheimer patient	AD	female	71
GSM1132713	AD sample 25	GSM1132713	Public on Jun 17 2013	May 02 2013	May 15 2019	SRA	1	whole blood	Homo sapiens	group: alzheimer patient	gender: male	age: 74	total RNA	Total RNA including miRNA was isolated using the PAXgene Blood miRNA Kit (Qiagen) following the manufacturerâ€™s recommendations.	For the library preparation, 200 ng of total RNA was used per sample. Preparation was performed following the protocol of the TruSeq Small RNA Sample Prep Kit (Illumina). Libraries were then pooled in batches of six samples in equal amounts and clustered with a concentration of 9 pmol in one lane each of a single read flowcell using the cBot (Illumina).	9606	Demultiplexing of the raw sequencing data and generation of the fastq files was done using CASAVA v.1.8.2	The raw reads were preprocessed by cutting the 3' adapter sequence using the program fastx_clipper from the FASTX-Toolkit	mirbase v18 counts and counts for novel predicted miRNAs were collected using the miRDeep2 pipeline	miRNAs with less than 50 read counts summed up across all samples of each group (ad or control) were excluded from further analysis	the counts were normalized by quantile normalization	Genome_build: hg19	Supplementary_files_format_and_content: Excel table containing the raw mirbase and novel mirna counts and the quantile normalized counts	GPL11154	Andreas,,Keller	Saarland University	Building 60	Homburg	69112	Germany	0	Illumina HiSeq 2000	size fractionation	transcriptomic	RNA-Seq	BioSample: https://www.ncbi.nlm.nih.gov/biosample/SAMN02116293	SRA: https://www.ncbi.nlm.nih.gov/sra?term=SRX273442	NONE	74	male	alzheimer patient	AD	male	74
GSM1132714	AD sample 26	GSM1132714	Public on Jun 17 2013	May 02 2013	May 15 2019	SRA	1	whole blood	Homo sapiens	group: alzheimer patient	gender: male	age: 72	total RNA	Total RNA including miRNA was isolated using the PAXgene Blood miRNA Kit (Qiagen) following the manufacturerâ€™s recommendations.	For the library preparation, 200 ng of total RNA was used per sample. Preparation was performed following the protocol of the TruSeq Small RNA Sample Prep Kit (Illumina). Libraries were then pooled in batches of six samples in equal amounts and clustered with a concentration of 9 pmol in one lane each of a single read flowcell using the cBot (Illumina).	9606	Demultiplexing of the raw sequencing data and generation of the fastq files was done using CASAVA v.1.8.2	The raw reads were preprocessed by cutting the 3' adapter sequence using the program fastx_clipper from the FASTX-Toolkit	mirbase v18 counts and counts for novel predicted miRNAs were collected using the miRDeep2 pipeline	miRNAs with less than 50 read counts summed up across all samples of each group (ad or control) were excluded from further analysis	the counts were normalized by quantile normalization	Genome_build: hg19	Supplementary_files_format_and_content: Excel table containing the raw mirbase and novel mirna counts and the quantile normalized counts	GPL11154	Andreas,,Keller	Saarland University	Building 60	Homburg	69112	Germany	0	Illumina HiSeq 2000	size fractionation	transcriptomic	RNA-Seq	BioSample: https://www.ncbi.nlm.nih.gov/biosample/SAMN02116305	SRA: https://www.ncbi.nlm.nih.gov/sra?term=SRX273443	NONE	72	male	alzheimer patient	AD	male	72
GSM1132715	AD sample 27	GSM1132715	Public on Jun 17 2013	May 02 2013	May 15 2019	SRA	1	whole blood	Homo sapiens	group: alzheimer patient	gender: female	age: 69	total RNA	Total RNA including miRNA was isolated using the PAXgene Blood miRNA Kit (Qiagen) following the manufacturerâ€™s recommendations.	For the library preparation, 200 ng of total RNA was used per sample. Preparation was performed following the protocol of the TruSeq Small RNA Sample Prep Kit (Illumina). Libraries were then pooled in batches of six samples in equal amounts and clustered with a concentration of 9 pmol in one lane each of a single read flowcell using the cBot (Illumina).	9606	Demultiplexing of the raw sequencing data and generation of the fastq files was done using CASAVA v.1.8.2	The raw reads were preprocessed by cutting the 3' adapter sequence using the program fastx_clipper from the FASTX-Toolkit	mirbase v18 counts and counts for novel predicted miRNAs were collected using the miRDeep2 pipeline	miRNAs with less than 50 read counts summed up across all samples of each group (ad or control) were excluded from further analysis	the counts were normalized by quantile normalization	Genome_build: hg19	Supplementary_files_format_and_content: Excel table containing the raw mirbase and novel mirna counts and the quantile normalized counts	GPL11154	Andreas,,Keller	Saarland University	Building 60	Homburg	69112	Germany	0	Illumina HiSeq 2000	size fractionation	transcriptomic	RNA-Seq	BioSample: https://www.ncbi.nlm.nih.gov/biosample/SAMN02116306	SRA: https://www.ncbi.nlm.nih.gov/sra?term=SRX273444	NONE	69	female	alzheimer patient	AD	female	69
GSM1132716	AD sample 28	GSM1132716	Public on Jun 17 2013	May 02 2013	May 15 2019	SRA	1	whole blood	Homo sapiens	group: alzheimer patient	gender: female	age: 63	total RNA	Total RNA including miRNA was isolated using the PAXgene Blood miRNA Kit (Qiagen) following the manufacturerâ€™s recommendations.	For the library preparation, 200 ng of total RNA was used per sample. Preparation was performed following the protocol of the TruSeq Small RNA Sample Prep Kit (Illumina). Libraries were then pooled in batches of six samples in equal amounts and clustered with a concentration of 9 pmol in one lane each of a single read flowcell using the cBot (Illumina).	9606	Demultiplexing of the raw sequencing data and generation of the fastq files was done using CASAVA v.1.8.2	The raw reads were preprocessed by cutting the 3' adapter sequence using the program fastx_clipper from the FASTX-Toolkit	mirbase v18 counts and counts for novel predicted miRNAs were collected using the miRDeep2 pipeline	miRNAs with less than 50 read counts summed up across all samples of each group (ad or control) were excluded from further analysis	the counts were normalized by quantile normalization	Genome_build: hg19	Supplementary_files_format_and_content: Excel table containing the raw mirbase and novel mirna counts and the quantile normalized counts	GPL11154	Andreas,,Keller	Saarland University	Building 60	Homburg	69112	Germany	0	Illumina HiSeq 2000	size fractionation	transcriptomic	RNA-Seq	BioSample: https://www.ncbi.nlm.nih.gov/biosample/SAMN02116307	SRA: https://www.ncbi.nlm.nih.gov/sra?term=SRX273445	NONE	63	female	alzheimer patient	AD	female	63
GSM1132717	AD sample 29	GSM1132717	Public on Jun 17 2013	May 02 2013	May 15 2019	SRA	1	whole blood	Homo sapiens	group: alzheimer patient	gender: male	age: 80	total RNA	Total RNA including miRNA was isolated using the PAXgene Blood miRNA Kit (Qiagen) following the manufacturerâ€™s recommendations.	For the library preparation, 200 ng of total RNA was used per sample. Preparation was performed following the protocol of the TruSeq Small RNA Sample Prep Kit (Illumina). Libraries were then pooled in batches of six samples in equal amounts and clustered with a concentration of 9 pmol in one lane each of a single read flowcell using the cBot (Illumina).	9606	Demultiplexing of the raw sequencing data and generation of the fastq files was done using CASAVA v.1.8.2	The raw reads were preprocessed by cutting the 3' adapter sequence using the program fastx_clipper from the FASTX-Toolkit	mirbase v18 counts and counts for novel predicted miRNAs were collected using the miRDeep2 pipeline	miRNAs with less than 50 read counts summed up across all samples of each group (ad or control) were excluded from further analysis	the counts were normalized by quantile normalization	Genome_build: hg19	Supplementary_files_format_and_content: Excel table containing the raw mirbase and novel mirna counts and the quantile normalized counts	GPL11154	Andreas,,Keller	Saarland University	Building 60	Homburg	69112	Germany	0	Illumina HiSeq 2000	size fractionation	transcriptomic	RNA-Seq	BioSample: https://www.ncbi.nlm.nih.gov/biosample/SAMN02116308	SRA: https://www.ncbi.nlm.nih.gov/sra?term=SRX273446	NONE	80	male	alzheimer patient	AD	male	80
GSM1132718	AD sample 30	GSM1132718	Public on Jun 17 2013	May 02 2013	May 15 2019	SRA	1	whole blood	Homo sapiens	group: alzheimer patient	gender: male	age: 62	total RNA	Total RNA including miRNA was isolated using the PAXgene Blood miRNA Kit (Qiagen) following the manufacturerâ€™s recommendations.	For the library preparation, 200 ng of total RNA was used per sample. Preparation was performed following the protocol of the TruSeq Small RNA Sample Prep Kit (Illumina). Libraries were then pooled in batches of six samples in equal amounts and clustered with a concentration of 9 pmol in one lane each of a single read flowcell using the cBot (Illumina).	9606	Demultiplexing of the raw sequencing data and generation of the fastq files was done using CASAVA v.1.8.2	The raw reads were preprocessed by cutting the 3' adapter sequence using the program fastx_clipper from the FASTX-Toolkit	mirbase v18 counts and counts for novel predicted miRNAs were collected using the miRDeep2 pipeline	miRNAs with less than 50 read counts summed up across all samples of each group (ad or control) were excluded from further analysis	the counts were normalized by quantile normalization	Genome_build: hg19	Supplementary_files_format_and_content: Excel table containing the raw mirbase and novel mirna counts and the quantile normalized counts	GPL11154	Andreas,,Keller	Saarland University	Building 60	Homburg	69112	Germany	0	Illumina HiSeq 2000	size fractionation	transcriptomic	RNA-Seq	BioSample: https://www.ncbi.nlm.nih.gov/biosample/SAMN02116301	SRA: https://www.ncbi.nlm.nih.gov/sra?term=SRX273447	NONE	62	male	alzheimer patient	AD	male	62
GSM1132719	AD sample 31	GSM1132719	Public on Jun 17 2013	May 02 2013	May 15 2019	SRA	1	whole blood	Homo sapiens	group: alzheimer patient	gender: male	age: 75	total RNA	Total RNA including miRNA was isolated using the PAXgene Blood miRNA Kit (Qiagen) following the manufacturerâ€™s recommendations.	For the library preparation, 200 ng of total RNA was used per sample. Preparation was performed following the protocol of the TruSeq Small RNA Sample Prep Kit (Illumina). Libraries were then pooled in batches of six samples in equal amounts and clustered with a concentration of 9 pmol in one lane each of a single read flowcell using the cBot (Illumina).	9606	Demultiplexing of the raw sequencing data and generation of the fastq files was done using CASAVA v.1.8.2	The raw reads were preprocessed by cutting the 3' adapter sequence using the program fastx_clipper from the FASTX-Toolkit	mirbase v18 counts and counts for novel predicted miRNAs were collected using the miRDeep2 pipeline	miRNAs with less than 50 read counts summed up across all samples of each group (ad or control) were excluded from further analysis	the counts were normalized by quantile normalization	Genome_build: hg19	Supplementary_files_format_and_content: Excel table containing the raw mirbase and novel mirna counts and the quantile normalized counts	GPL11154	Andreas,,Keller	Saarland University	Building 60	Homburg	69112	Germany	0	Illumina HiSeq 2000	size fractionation	transcriptomic	RNA-Seq	BioSample: https://www.ncbi.nlm.nih.gov/biosample/SAMN02116302	SRA: https://www.ncbi.nlm.nih.gov/sra?term=SRX273448	NONE	75	male	alzheimer patient	AD	male	75
GSM1132720	AD sample 32	GSM1132720	Public on Jun 17 2013	May 02 2013	May 15 2019	SRA	1	whole blood	Homo sapiens	group: alzheimer patient	gender: female	age: 56	total RNA	Total RNA including miRNA was isolated using the PAXgene Blood miRNA Kit (Qiagen) following the manufacturerâ€™s recommendations.	For the library preparation, 200 ng of total RNA was used per sample. Preparation was performed following the protocol of the TruSeq Small RNA Sample Prep Kit (Illumina). Libraries were then pooled in batches of six samples in equal amounts and clustered with a concentration of 9 pmol in one lane each of a single read flowcell using the cBot (Illumina).	9606	Demultiplexing of the raw sequencing data and generation of the fastq files was done using CASAVA v.1.8.2	The raw reads were preprocessed by cutting the 3' adapter sequence using the program fastx_clipper from the FASTX-Toolkit	mirbase v18 counts and counts for novel predicted miRNAs were collected using the miRDeep2 pipeline	miRNAs with less than 50 read counts summed up across all samples of each group (ad or control) were excluded from further analysis	the counts were normalized by quantile normalization	Genome_build: hg19	Supplementary_files_format_and_content: Excel table containing the raw mirbase and novel mirna counts and the quantile normalized counts	GPL11154	Andreas,,Keller	Saarland University	Building 60	Homburg	69112	Germany	0	Illumina HiSeq 2000	size fractionation	transcriptomic	RNA-Seq	BioSample: https://www.ncbi.nlm.nih.gov/biosample/SAMN02116303	SRA: https://www.ncbi.nlm.nih.gov/sra?term=SRX273449	NONE	56	female	alzheimer patient	AD	female	56
GSM1132721	AD sample 33	GSM1132721	Public on Jun 17 2013	May 02 2013	May 15 2019	SRA	1	whole blood	Homo sapiens	group: alzheimer patient	gender: female	age: 57	total RNA	Total RNA including miRNA was isolated using the PAXgene Blood miRNA Kit (Qiagen) following the manufacturerâ€™s recommendations.	For the library preparation, 200 ng of total RNA was used per sample. Preparation was performed following the protocol of the TruSeq Small RNA Sample Prep Kit (Illumina). Libraries were then pooled in batches of six samples in equal amounts and clustered with a concentration of 9 pmol in one lane each of a single read flowcell using the cBot (Illumina).	9606	Demultiplexing of the raw sequencing data and generation of the fastq files was done using CASAVA v.1.8.2	The raw reads were preprocessed by cutting the 3' adapter sequence using the program fastx_clipper from the FASTX-Toolkit	mirbase v18 counts and counts for novel predicted miRNAs were collected using the miRDeep2 pipeline	miRNAs with less than 50 read counts summed up across all samples of each group (ad or control) were excluded from further analysis	the counts were normalized by quantile normalization	Genome_build: hg19	Supplementary_files_format_and_content: Excel table containing the raw mirbase and novel mirna counts and the quantile normalized counts	GPL11154	Andreas,,Keller	Saarland University	Building 60	Homburg	69112	Germany	0	Illumina HiSeq 2000	size fractionation	transcriptomic	RNA-Seq	BioSample: https://www.ncbi.nlm.nih.gov/biosample/SAMN02116304	SRA: https://www.ncbi.nlm.nih.gov/sra?term=SRX273450	NONE	57	female	alzheimer patient	AD	female	57
GSM1132722	control sample 0	GSM1132722	Public on Jun 17 2013	May 02 2013	May 15 2019	SRA	1	whole blood	Homo sapiens	group: control	gender: male	age: 76	total RNA	Total RNA including miRNA was isolated using the PAXgene Blood miRNA Kit (Qiagen) following the manufacturerâ€™s recommendations.	For the library preparation, 200 ng of total RNA was used per sample. Preparation was performed following the protocol of the TruSeq Small RNA Sample Prep Kit (Illumina). Libraries were then pooled in batches of six samples in equal amounts and clustered with a concentration of 9 pmol in one lane each of a single read flowcell using the cBot (Illumina).	9606	Demultiplexing of the raw sequencing data and generation of the fastq files was done using CASAVA v.1.8.2	The raw reads were preprocessed by cutting the 3' adapter sequence using the program fastx_clipper from the FASTX-Toolkit	mirbase v18 counts and counts for novel predicted miRNAs were collected using the miRDeep2 pipeline	miRNAs with less than 50 read counts summed up across all samples of each group (ad or control) were excluded from further analysis	the counts were normalized by quantile normalization	Genome_build: hg19	Supplementary_files_format_and_content: Excel table containing the raw mirbase and novel mirna counts and the quantile normalized counts	GPL11154	Andreas,,Keller	Saarland University	Building 60	Homburg	69112	Germany	0	Illumina HiSeq 2000	size fractionation	transcriptomic	RNA-Seq	BioSample: https://www.ncbi.nlm.nih.gov/biosample/SAMN02116309	SRA: https://www.ncbi.nlm.nih.gov/sra?term=SRX273451	NONE	76	male	control	NC	male	76
GSM1132723	control sample 1	GSM1132723	Public on Jun 17 2013	May 02 2013	May 15 2019	SRA	1	whole blood	Homo sapiens	group: control	gender: female	age: 60	total RNA	Total RNA including miRNA was isolated using the PAXgene Blood miRNA Kit (Qiagen) following the manufacturerâ€™s recommendations.	For the library preparation, 200 ng of total RNA was used per sample. Preparation was performed following the protocol of the TruSeq Small RNA Sample Prep Kit (Illumina). Libraries were then pooled in batches of six samples in equal amounts and clustered with a concentration of 9 pmol in one lane each of a single read flowcell using the cBot (Illumina).	9606	Demultiplexing of the raw sequencing data and generation of the fastq files was done using CASAVA v.1.8.2	The raw reads were preprocessed by cutting the 3' adapter sequence using the program fastx_clipper from the FASTX-Toolkit	mirbase v18 counts and counts for novel predicted miRNAs were collected using the miRDeep2 pipeline	miRNAs with less than 50 read counts summed up across all samples of each group (ad or control) were excluded from further analysis	the counts were normalized by quantile normalization	Genome_build: hg19	Supplementary_files_format_and_content: Excel table containing the raw mirbase and novel mirna counts and the quantile normalized counts	GPL11154	Andreas,,Keller	Saarland University	Building 60	Homburg	69112	Germany	0	Illumina HiSeq 2000	size fractionation	transcriptomic	RNA-Seq	BioSample: https://www.ncbi.nlm.nih.gov/biosample/SAMN02116310	SRA: https://www.ncbi.nlm.nih.gov/sra?term=SRX273452	NONE	60	female	control	NC	female	60
GSM1132724	control sample 2	GSM1132724	Public on Jun 17 2013	May 02 2013	May 15 2019	SRA	1	whole blood	Homo sapiens	group: control	gender: female	age: 60	total RNA	Total RNA including miRNA was isolated using the PAXgene Blood miRNA Kit (Qiagen) following the manufacturerâ€™s recommendations.	For the library preparation, 200 ng of total RNA was used per sample. Preparation was performed following the protocol of the TruSeq Small RNA Sample Prep Kit (Illumina). Libraries were then pooled in batches of six samples in equal amounts and clustered with a concentration of 9 pmol in one lane each of a single read flowcell using the cBot (Illumina).	9606	Demultiplexing of the raw sequencing data and generation of the fastq files was done using CASAVA v.1.8.2	The raw reads were preprocessed by cutting the 3' adapter sequence using the program fastx_clipper from the FASTX-Toolkit	mirbase v18 counts and counts for novel predicted miRNAs were collected using the miRDeep2 pipeline	miRNAs with less than 50 read counts summed up across all samples of each group (ad or control) were excluded from further analysis	the counts were normalized by quantile normalization	Genome_build: hg19	Supplementary_files_format_and_content: Excel table containing the raw mirbase and novel mirna counts and the quantile normalized counts	GPL11154	Andreas,,Keller	Saarland University	Building 60	Homburg	69112	Germany	0	Illumina HiSeq 2000	size fractionation	transcriptomic	RNA-Seq	BioSample: https://www.ncbi.nlm.nih.gov/biosample/SAMN02116311	SRA: https://www.ncbi.nlm.nih.gov/sra?term=SRX273453	NONE	60	female	control	NC	female	60
GSM1132725	control sample 3	GSM1132725	Public on Jun 17 2013	May 02 2013	May 15 2019	SRA	1	whole blood	Homo sapiens	group: control	gender: female	age: 76	total RNA	Total RNA including miRNA was isolated using the PAXgene Blood miRNA Kit (Qiagen) following the manufacturerâ€™s recommendations.	For the library preparation, 200 ng of total RNA was used per sample. Preparation was performed following the protocol of the TruSeq Small RNA Sample Prep Kit (Illumina). Libraries were then pooled in batches of six samples in equal amounts and clustered with a concentration of 9 pmol in one lane each of a single read flowcell using the cBot (Illumina).	9606	Demultiplexing of the raw sequencing data and generation of the fastq files was done using CASAVA v.1.8.2	The raw reads were preprocessed by cutting the 3' adapter sequence using the program fastx_clipper from the FASTX-Toolkit	mirbase v18 counts and counts for novel predicted miRNAs were collected using the miRDeep2 pipeline	miRNAs with less than 50 read counts summed up across all samples of each group (ad or control) were excluded from further analysis	the counts were normalized by quantile normalization	Genome_build: hg19	Supplementary_files_format_and_content: Excel table containing the raw mirbase and novel mirna counts and the quantile normalized counts	GPL11154	Andreas,,Keller	Saarland University	Building 60	Homburg	69112	Germany	0	Illumina HiSeq 2000	size fractionation	transcriptomic	RNA-Seq	BioSample: https://www.ncbi.nlm.nih.gov/biosample/SAMN02116312	SRA: https://www.ncbi.nlm.nih.gov/sra?term=SRX273454	NONE	76	female	control	NC	female	76
GSM1132726	control sample 4	GSM1132726	Public on Jun 17 2013	May 02 2013	May 15 2019	SRA	1	whole blood	Homo sapiens	group: control	gender: female	age: 60	total RNA	Total RNA including miRNA was isolated using the PAXgene Blood miRNA Kit (Qiagen) following the manufacturerâ€™s recommendations.	For the library preparation, 200 ng of total RNA was used per sample. Preparation was performed following the protocol of the TruSeq Small RNA Sample Prep Kit (Illumina). Libraries were then pooled in batches of six samples in equal amounts and clustered with a concentration of 9 pmol in one lane each of a single read flowcell using the cBot (Illumina).	9606	Demultiplexing of the raw sequencing data and generation of the fastq files was done using CASAVA v.1.8.2	The raw reads were preprocessed by cutting the 3' adapter sequence using the program fastx_clipper from the FASTX-Toolkit	mirbase v18 counts and counts for novel predicted miRNAs were collected using the miRDeep2 pipeline	miRNAs with less than 50 read counts summed up across all samples of each group (ad or control) were excluded from further analysis	the counts were normalized by quantile normalization	Genome_build: hg19	Supplementary_files_format_and_content: Excel table containing the raw mirbase and novel mirna counts and the quantile normalized counts	GPL11154	Andreas,,Keller	Saarland University	Building 60	Homburg	69112	Germany	0	Illumina HiSeq 2000	size fractionation	transcriptomic	RNA-Seq	BioSample: https://www.ncbi.nlm.nih.gov/biosample/SAMN02116313	SRA: https://www.ncbi.nlm.nih.gov/sra?term=SRX273455	NONE	60	female	control	NC	female	60
GSM1132727	control sample 5	GSM1132727	Public on Jun 17 2013	May 02 2013	May 15 2019	SRA	1	whole blood	Homo sapiens	group: control	gender: male	age: 83	total RNA	Total RNA including miRNA was isolated using the PAXgene Blood miRNA Kit (Qiagen) following the manufacturerâ€™s recommendations.	For the library preparation, 200 ng of total RNA was used per sample. Preparation was performed following the protocol of the TruSeq Small RNA Sample Prep Kit (Illumina). Libraries were then pooled in batches of six samples in equal amounts and clustered with a concentration of 9 pmol in one lane each of a single read flowcell using the cBot (Illumina).	9606	Demultiplexing of the raw sequencing data and generation of the fastq files was done using CASAVA v.1.8.2	The raw reads were preprocessed by cutting the 3' adapter sequence using the program fastx_clipper from the FASTX-Toolkit	mirbase v18 counts and counts for novel predicted miRNAs were collected using the miRDeep2 pipeline	miRNAs with less than 50 read counts summed up across all samples of each group (ad or control) were excluded from further analysis	the counts were normalized by quantile normalization	Genome_build: hg19	Supplementary_files_format_and_content: Excel table containing the raw mirbase and novel mirna counts and the quantile normalized counts	GPL11154	Andreas,,Keller	Saarland University	Building 60	Homburg	69112	Germany	0	Illumina HiSeq 2000	size fractionation	transcriptomic	RNA-Seq	BioSample: https://www.ncbi.nlm.nih.gov/biosample/SAMN02116314	SRA: https://www.ncbi.nlm.nih.gov/sra?term=SRX273456	NONE	83	male	control	NC	male	83
GSM1132728	control sample 6	GSM1132728	Public on Jun 17 2013	May 02 2013	May 15 2019	SRA	1	whole blood	Homo sapiens	group: control	gender: male	age: 61	total RNA	Total RNA including miRNA was isolated using the PAXgene Blood miRNA Kit (Qiagen) following the manufacturerâ€™s recommendations.	For the library preparation, 200 ng of total RNA was used per sample. Preparation was performed following the protocol of the TruSeq Small RNA Sample Prep Kit (Illumina). Libraries were then pooled in batches of six samples in equal amounts and clustered with a concentration of 9 pmol in one lane each of a single read flowcell using the cBot (Illumina).	9606	Demultiplexing of the raw sequencing data and generation of the fastq files was done using CASAVA v.1.8.2	The raw reads were preprocessed by cutting the 3' adapter sequence using the program fastx_clipper from the FASTX-Toolkit	mirbase v18 counts and counts for novel predicted miRNAs were collected using the miRDeep2 pipeline	miRNAs with less than 50 read counts summed up across all samples of each group (ad or control) were excluded from further analysis	the counts were normalized by quantile normalization	Genome_build: hg19	Supplementary_files_format_and_content: Excel table containing the raw mirbase and novel mirna counts and the quantile normalized counts	GPL11154	Andreas,,Keller	Saarland University	Building 60	Homburg	69112	Germany	0	Illumina HiSeq 2000	size fractionation	transcriptomic	RNA-Seq	BioSample: https://www.ncbi.nlm.nih.gov/biosample/SAMN02116315	SRA: https://www.ncbi.nlm.nih.gov/sra?term=SRX273457	NONE	61	male	control	NC	male	61
GSM1132729	control sample 7	GSM1132729	Public on Jun 17 2013	May 02 2013	May 15 2019	SRA	1	whole blood	Homo sapiens	group: control	gender: male	age: 77	total RNA	Total RNA including miRNA was isolated using the PAXgene Blood miRNA Kit (Qiagen) following the manufacturerâ€™s recommendations.	For the library preparation, 200 ng of total RNA was used per sample. Preparation was performed following the protocol of the TruSeq Small RNA Sample Prep Kit (Illumina). Libraries were then pooled in batches of six samples in equal amounts and clustered with a concentration of 9 pmol in one lane each of a single read flowcell using the cBot (Illumina).	9606	Demultiplexing of the raw sequencing data and generation of the fastq files was done using CASAVA v.1.8.2	The raw reads were preprocessed by cutting the 3' adapter sequence using the program fastx_clipper from the FASTX-Toolkit	mirbase v18 counts and counts for novel predicted miRNAs were collected using the miRDeep2 pipeline	miRNAs with less than 50 read counts summed up across all samples of each group (ad or control) were excluded from further analysis	the counts were normalized by quantile normalization	Genome_build: hg19	Supplementary_files_format_and_content: Excel table containing the raw mirbase and novel mirna counts and the quantile normalized counts	GPL11154	Andreas,,Keller	Saarland University	Building 60	Homburg	69112	Germany	0	Illumina HiSeq 2000	size fractionation	transcriptomic	RNA-Seq	BioSample: https://www.ncbi.nlm.nih.gov/biosample/SAMN02116316	SRA: https://www.ncbi.nlm.nih.gov/sra?term=SRX273458	NONE	77	male	control	NC	male	77
GSM1132730	control sample 8	GSM1132730	Public on Jun 17 2013	May 02 2013	May 15 2019	SRA	1	whole blood	Homo sapiens	group: control	gender: male	age: 63	total RNA	Total RNA including miRNA was isolated using the PAXgene Blood miRNA Kit (Qiagen) following the manufacturerâ€™s recommendations.	For the library preparation, 200 ng of total RNA was used per sample. Preparation was performed following the protocol of the TruSeq Small RNA Sample Prep Kit (Illumina). Libraries were then pooled in batches of six samples in equal amounts and clustered with a concentration of 9 pmol in one lane each of a single read flowcell using the cBot (Illumina).	9606	Demultiplexing of the raw sequencing data and generation of the fastq files was done using CASAVA v.1.8.2	The raw reads were preprocessed by cutting the 3' adapter sequence using the program fastx_clipper from the FASTX-Toolkit	mirbase v18 counts and counts for novel predicted miRNAs were collected using the miRDeep2 pipeline	miRNAs with less than 50 read counts summed up across all samples of each group (ad or control) were excluded from further analysis	the counts were normalized by quantile normalization	Genome_build: hg19	Supplementary_files_format_and_content: Excel table containing the raw mirbase and novel mirna counts and the quantile normalized counts	GPL11154	Andreas,,Keller	Saarland University	Building 60	Homburg	69112	Germany	0	Illumina HiSeq 2000	size fractionation	transcriptomic	RNA-Seq	BioSample: https://www.ncbi.nlm.nih.gov/biosample/SAMN02116317	SRA: https://www.ncbi.nlm.nih.gov/sra?term=SRX273459	NONE	63	male	control	NC	male	63
GSM1132731	control sample 9	GSM1132731	Public on Jun 17 2013	May 02 2013	May 15 2019	SRA	1	whole blood	Homo sapiens	group: control	gender: male	age: 75	total RNA	Total RNA including miRNA was isolated using the PAXgene Blood miRNA Kit (Qiagen) following the manufacturerâ€™s recommendations.	For the library preparation, 200 ng of total RNA was used per sample. Preparation was performed following the protocol of the TruSeq Small RNA Sample Prep Kit (Illumina). Libraries were then pooled in batches of six samples in equal amounts and clustered with a concentration of 9 pmol in one lane each of a single read flowcell using the cBot (Illumina).	9606	Demultiplexing of the raw sequencing data and generation of the fastq files was done using CASAVA v.1.8.2	The raw reads were preprocessed by cutting the 3' adapter sequence using the program fastx_clipper from the FASTX-Toolkit	mirbase v18 counts and counts for novel predicted miRNAs were collected using the miRDeep2 pipeline	miRNAs with less than 50 read counts summed up across all samples of each group (ad or control) were excluded from further analysis	the counts were normalized by quantile normalization	Genome_build: hg19	Supplementary_files_format_and_content: Excel table containing the raw mirbase and novel mirna counts and the quantile normalized counts	GPL11154	Andreas,,Keller	Saarland University	Building 60	Homburg	69112	Germany	0	Illumina HiSeq 2000	size fractionation	transcriptomic	RNA-Seq	BioSample: https://www.ncbi.nlm.nih.gov/biosample/SAMN02116318	SRA: https://www.ncbi.nlm.nih.gov/sra?term=SRX273460	NONE	75	male	control	NC	male	75
GSM1132732	control sample 10	GSM1132732	Public on Jun 17 2013	May 02 2013	May 15 2019	SRA	1	whole blood	Homo sapiens	group: control	gender: male	age: 63	total RNA	Total RNA including miRNA was isolated using the PAXgene Blood miRNA Kit (Qiagen) following the manufacturerâ€™s recommendations.	For the library preparation, 200 ng of total RNA was used per sample. Preparation was performed following the protocol of the TruSeq Small RNA Sample Prep Kit (Illumina). Libraries were then pooled in batches of six samples in equal amounts and clustered with a concentration of 9 pmol in one lane each of a single read flowcell using the cBot (Illumina).	9606	Demultiplexing of the raw sequencing data and generation of the fastq files was done using CASAVA v.1.8.2	The raw reads were preprocessed by cutting the 3' adapter sequence using the program fastx_clipper from the FASTX-Toolkit	mirbase v18 counts and counts for novel predicted miRNAs were collected using the miRDeep2 pipeline	miRNAs with less than 50 read counts summed up across all samples of each group (ad or control) were excluded from further analysis	the counts were normalized by quantile normalization	Genome_build: hg19	Supplementary_files_format_and_content: Excel table containing the raw mirbase and novel mirna counts and the quantile normalized counts	GPL11154	Andreas,,Keller	Saarland University	Building 60	Homburg	69112	Germany	0	Illumina HiSeq 2000	size fractionation	transcriptomic	RNA-Seq	BioSample: https://www.ncbi.nlm.nih.gov/biosample/SAMN02116319	SRA: https://www.ncbi.nlm.nih.gov/sra?term=SRX273461	NONE	63	male	control	NC	male	63
GSM1132733	control sample 11	GSM1132733	Public on Jun 17 2013	May 02 2013	May 15 2019	SRA	1	whole blood	Homo sapiens	group: control	gender: male	age: 64	total RNA	Total RNA including miRNA was isolated using the PAXgene Blood miRNA Kit (Qiagen) following the manufacturerâ€™s recommendations.	For the library preparation, 200 ng of total RNA was used per sample. Preparation was performed following the protocol of the TruSeq Small RNA Sample Prep Kit (Illumina). Libraries were then pooled in batches of six samples in equal amounts and clustered with a concentration of 9 pmol in one lane each of a single read flowcell using the cBot (Illumina).	9606	Demultiplexing of the raw sequencing data and generation of the fastq files was done using CASAVA v.1.8.2	The raw reads were preprocessed by cutting the 3' adapter sequence using the program fastx_clipper from the FASTX-Toolkit	mirbase v18 counts and counts for novel predicted miRNAs were collected using the miRDeep2 pipeline	miRNAs with less than 50 read counts summed up across all samples of each group (ad or control) were excluded from further analysis	the counts were normalized by quantile normalization	Genome_build: hg19	Supplementary_files_format_and_content: Excel table containing the raw mirbase and novel mirna counts and the quantile normalized counts	GPL11154	Andreas,,Keller	Saarland University	Building 60	Homburg	69112	Germany	0	Illumina HiSeq 2000	size fractionation	transcriptomic	RNA-Seq	BioSample: https://www.ncbi.nlm.nih.gov/biosample/SAMN02116320	SRA: https://www.ncbi.nlm.nih.gov/sra?term=SRX273462	NONE	64	male	control	NC	male	64
GSM1132734	control sample 12	GSM1132734	Public on Jun 17 2013	May 02 2013	May 15 2019	SRA	1	whole blood	Homo sapiens	group: control	gender: female	age: 71	total RNA	Total RNA including miRNA was isolated using the PAXgene Blood miRNA Kit (Qiagen) following the manufacturerâ€™s recommendations.	For the library preparation, 200 ng of total RNA was used per sample. Preparation was performed following the protocol of the TruSeq Small RNA Sample Prep Kit (Illumina). Libraries were then pooled in batches of six samples in equal amounts and clustered with a concentration of 9 pmol in one lane each of a single read flowcell using the cBot (Illumina).	9606	Demultiplexing of the raw sequencing data and generation of the fastq files was done using CASAVA v.1.8.2	The raw reads were preprocessed by cutting the 3' adapter sequence using the program fastx_clipper from the FASTX-Toolkit	mirbase v18 counts and counts for novel predicted miRNAs were collected using the miRDeep2 pipeline	miRNAs with less than 50 read counts summed up across all samples of each group (ad or control) were excluded from further analysis	the counts were normalized by quantile normalization	Genome_build: hg19	Supplementary_files_format_and_content: Excel table containing the raw mirbase and novel mirna counts and the quantile normalized counts	GPL11154	Andreas,,Keller	Saarland University	Building 60	Homburg	69112	Germany	0	Illumina HiSeq 2000	size fractionation	transcriptomic	RNA-Seq	BioSample: https://www.ncbi.nlm.nih.gov/biosample/SAMN02116321	SRA: https://www.ncbi.nlm.nih.gov/sra?term=SRX273463	NONE	71	female	control	NC	female	71
GSM1132735	control sample 13	GSM1132735	Public on Jun 17 2013	May 02 2013	May 15 2019	SRA	1	whole blood	Homo sapiens	group: control	gender: female	age: 60	total RNA	Total RNA including miRNA was isolated using the PAXgene Blood miRNA Kit (Qiagen) following the manufacturerâ€™s recommendations.	For the library preparation, 200 ng of total RNA was used per sample. Preparation was performed following the protocol of the TruSeq Small RNA Sample Prep Kit (Illumina). Libraries were then pooled in batches of six samples in equal amounts and clustered with a concentration of 9 pmol in one lane each of a single read flowcell using the cBot (Illumina).	9606	Demultiplexing of the raw sequencing data and generation of the fastq files was done using CASAVA v.1.8.2	The raw reads were preprocessed by cutting the 3' adapter sequence using the program fastx_clipper from the FASTX-Toolkit	mirbase v18 counts and counts for novel predicted miRNAs were collected using the miRDeep2 pipeline	miRNAs with less than 50 read counts summed up across all samples of each group (ad or control) were excluded from further analysis	the counts were normalized by quantile normalization	Genome_build: hg19	Supplementary_files_format_and_content: Excel table containing the raw mirbase and novel mirna counts and the quantile normalized counts	GPL11154	Andreas,,Keller	Saarland University	Building 60	Homburg	69112	Germany	0	Illumina HiSeq 2000	size fractionation	transcriptomic	RNA-Seq	BioSample: https://www.ncbi.nlm.nih.gov/biosample/SAMN02116322	SRA: https://www.ncbi.nlm.nih.gov/sra?term=SRX273464	NONE	60	female	control	NC	female	60
GSM1132736	control sample 14	GSM1132736	Public on Jun 17 2013	May 02 2013	May 15 2019	SRA	1	whole blood	Homo sapiens	group: control	gender: male	age: 75	total RNA	Total RNA including miRNA was isolated using the PAXgene Blood miRNA Kit (Qiagen) following the manufacturerâ€™s recommendations.	For the library preparation, 200 ng of total RNA was used per sample. Preparation was performed following the protocol of the TruSeq Small RNA Sample Prep Kit (Illumina). Libraries were then pooled in batches of six samples in equal amounts and clustered with a concentration of 9 pmol in one lane each of a single read flowcell using the cBot (Illumina).	9606	Demultiplexing of the raw sequencing data and generation of the fastq files was done using CASAVA v.1.8.2	The raw reads were preprocessed by cutting the 3' adapter sequence using the program fastx_clipper from the FASTX-Toolkit	mirbase v18 counts and counts for novel predicted miRNAs were collected using the miRDeep2 pipeline	miRNAs with less than 50 read counts summed up across all samples of each group (ad or control) were excluded from further analysis	the counts were normalized by quantile normalization	Genome_build: hg19	Supplementary_files_format_and_content: Excel table containing the raw mirbase and novel mirna counts and the quantile normalized counts	GPL11154	Andreas,,Keller	Saarland University	Building 60	Homburg	69112	Germany	0	Illumina HiSeq 2000	size fractionation	transcriptomic	RNA-Seq	BioSample: https://www.ncbi.nlm.nih.gov/biosample/SAMN02116323	SRA: https://www.ncbi.nlm.nih.gov/sra?term=SRX273465	NONE	75	male	control	NC	male	75
GSM1132737	control sample 15	GSM1132737	Public on Jun 17 2013	May 02 2013	May 15 2019	SRA	1	whole blood	Homo sapiens	group: control	gender: female	age: 60	total RNA	Total RNA including miRNA was isolated using the PAXgene Blood miRNA Kit (Qiagen) following the manufacturerâ€™s recommendations.	For the library preparation, 200 ng of total RNA was used per sample. Preparation was performed following the protocol of the TruSeq Small RNA Sample Prep Kit (Illumina). Libraries were then pooled in batches of six samples in equal amounts and clustered with a concentration of 9 pmol in one lane each of a single read flowcell using the cBot (Illumina).	9606	Demultiplexing of the raw sequencing data and generation of the fastq files was done using CASAVA v.1.8.2	The raw reads were preprocessed by cutting the 3' adapter sequence using the program fastx_clipper from the FASTX-Toolkit	mirbase v18 counts and counts for novel predicted miRNAs were collected using the miRDeep2 pipeline	miRNAs with less than 50 read counts summed up across all samples of each group (ad or control) were excluded from further analysis	the counts were normalized by quantile normalization	Genome_build: hg19	Supplementary_files_format_and_content: Excel table containing the raw mirbase and novel mirna counts and the quantile normalized counts	GPL11154	Andreas,,Keller	Saarland University	Building 60	Homburg	69112	Germany	0	Illumina HiSeq 2000	size fractionation	transcriptomic	RNA-Seq	BioSample: https://www.ncbi.nlm.nih.gov/biosample/SAMN02116324	SRA: https://www.ncbi.nlm.nih.gov/sra?term=SRX273466	NONE	60	female	control	NC	female	60
GSM1132738	control sample 16	GSM1132738	Public on Jun 17 2013	May 02 2013	May 15 2019	SRA	1	whole blood	Homo sapiens	group: control	gender: female	age: 66	total RNA	Total RNA including miRNA was isolated using the PAXgene Blood miRNA Kit (Qiagen) following the manufacturerâ€™s recommendations.	For the library preparation, 200 ng of total RNA was used per sample. Preparation was performed following the protocol of the TruSeq Small RNA Sample Prep Kit (Illumina). Libraries were then pooled in batches of six samples in equal amounts and clustered with a concentration of 9 pmol in one lane each of a single read flowcell using the cBot (Illumina).	9606	Demultiplexing of the raw sequencing data and generation of the fastq files was done using CASAVA v.1.8.2	The raw reads were preprocessed by cutting the 3' adapter sequence using the program fastx_clipper from the FASTX-Toolkit	mirbase v18 counts and counts for novel predicted miRNAs were collected using the miRDeep2 pipeline	miRNAs with less than 50 read counts summed up across all samples of each group (ad or control) were excluded from further analysis	the counts were normalized by quantile normalization	Genome_build: hg19	Supplementary_files_format_and_content: Excel table containing the raw mirbase and novel mirna counts and the quantile normalized counts	GPL11154	Andreas,,Keller	Saarland University	Building 60	Homburg	69112	Germany	0	Illumina HiSeq 2000	size fractionation	transcriptomic	RNA-Seq	BioSample: https://www.ncbi.nlm.nih.gov/biosample/SAMN02116325	SRA: https://www.ncbi.nlm.nih.gov/sra?term=SRX273467	NONE	66	female	control	NC	female	66
GSM1132739	control sample 17	GSM1132739	Public on Jun 17 2013	May 02 2013	May 15 2019	SRA	1	whole blood	Homo sapiens	group: control	gender: female	age: 60	total RNA	Total RNA including miRNA was isolated using the PAXgene Blood miRNA Kit (Qiagen) following the manufacturerâ€™s recommendations.	For the library preparation, 200 ng of total RNA was used per sample. Preparation was performed following the protocol of the TruSeq Small RNA Sample Prep Kit (Illumina). Libraries were then pooled in batches of six samples in equal amounts and clustered with a concentration of 9 pmol in one lane each of a single read flowcell using the cBot (Illumina).	9606	Demultiplexing of the raw sequencing data and generation of the fastq files was done using CASAVA v.1.8.2	The raw reads were preprocessed by cutting the 3' adapter sequence using the program fastx_clipper from the FASTX-Toolkit	mirbase v18 counts and counts for novel predicted miRNAs were collected using the miRDeep2 pipeline	miRNAs with less than 50 read counts summed up across all samples of each group (ad or control) were excluded from further analysis	the counts were normalized by quantile normalization	Genome_build: hg19	Supplementary_files_format_and_content: Excel table containing the raw mirbase and novel mirna counts and the quantile normalized counts	GPL11154	Andreas,,Keller	Saarland University	Building 60	Homburg	69112	Germany	0	Illumina HiSeq 2000	size fractionation	transcriptomic	RNA-Seq	BioSample: https://www.ncbi.nlm.nih.gov/biosample/SAMN02116326	SRA: https://www.ncbi.nlm.nih.gov/sra?term=SRX273468	NONE	60	female	control	NC	female	60
GSM1132740	control sample 18	GSM1132740	Public on Jun 17 2013	May 02 2013	May 15 2019	SRA	1	whole blood	Homo sapiens	group: control	gender: male	age: 61	total RNA	Total RNA including miRNA was isolated using the PAXgene Blood miRNA Kit (Qiagen) following the manufacturerâ€™s recommendations.	For the library preparation, 200 ng of total RNA was used per sample. Preparation was performed following the protocol of the TruSeq Small RNA Sample Prep Kit (Illumina). Libraries were then pooled in batches of six samples in equal amounts and clustered with a concentration of 9 pmol in one lane each of a single read flowcell using the cBot (Illumina).	9606	Demultiplexing of the raw sequencing data and generation of the fastq files was done using CASAVA v.1.8.2	The raw reads were preprocessed by cutting the 3' adapter sequence using the program fastx_clipper from the FASTX-Toolkit	mirbase v18 counts and counts for novel predicted miRNAs were collected using the miRDeep2 pipeline	miRNAs with less than 50 read counts summed up across all samples of each group (ad or control) were excluded from further analysis	the counts were normalized by quantile normalization	Genome_build: hg19	Supplementary_files_format_and_content: Excel table containing the raw mirbase and novel mirna counts and the quantile normalized counts	GPL11154	Andreas,,Keller	Saarland University	Building 60	Homburg	69112	Germany	0	Illumina HiSeq 2000	size fractionation	transcriptomic	RNA-Seq	BioSample: https://www.ncbi.nlm.nih.gov/biosample/SAMN02116327	SRA: https://www.ncbi.nlm.nih.gov/sra?term=SRX273469	NONE	61	male	control	NC	male	61
GSM1132741	control sample 19	GSM1132741	Public on Jun 17 2013	May 02 2013	May 15 2019	SRA	1	whole blood	Homo sapiens	group: control	gender: female	age: 74	total RNA	Total RNA including miRNA was isolated using the PAXgene Blood miRNA Kit (Qiagen) following the manufacturerâ€™s recommendations.	For the library preparation, 200 ng of total RNA was used per sample. Preparation was performed following the protocol of the TruSeq Small RNA Sample Prep Kit (Illumina). Libraries were then pooled in batches of six samples in equal amounts and clustered with a concentration of 9 pmol in one lane each of a single read flowcell using the cBot (Illumina).	9606	Demultiplexing of the raw sequencing data and generation of the fastq files was done using CASAVA v.1.8.2	The raw reads were preprocessed by cutting the 3' adapter sequence using the program fastx_clipper from the FASTX-Toolkit	mirbase v18 counts and counts for novel predicted miRNAs were collected using the miRDeep2 pipeline	miRNAs with less than 50 read counts summed up across all samples of each group (ad or control) were excluded from further analysis	the counts were normalized by quantile normalization	Genome_build: hg19	Supplementary_files_format_and_content: Excel table containing the raw mirbase and novel mirna counts and the quantile normalized counts	GPL11154	Andreas,,Keller	Saarland University	Building 60	Homburg	69112	Germany	0	Illumina HiSeq 2000	size fractionation	transcriptomic	RNA-Seq	BioSample: https://www.ncbi.nlm.nih.gov/biosample/SAMN02116328	SRA: https://www.ncbi.nlm.nih.gov/sra?term=SRX273470	NONE	74	female	control	NC	female	74
GSM1132742	control sample 20	GSM1132742	Public on Jun 17 2013	May 02 2013	May 15 2019	SRA	1	whole blood	Homo sapiens	group: control	gender: female	age: 71	total RNA	Total RNA including miRNA was isolated using the PAXgene Blood miRNA Kit (Qiagen) following the manufacturerâ€™s recommendations.	For the library preparation, 200 ng of total RNA was used per sample. Preparation was performed following the protocol of the TruSeq Small RNA Sample Prep Kit (Illumina). Libraries were then pooled in batches of six samples in equal amounts and clustered with a concentration of 9 pmol in one lane each of a single read flowcell using the cBot (Illumina).	9606	Demultiplexing of the raw sequencing data and generation of the fastq files was done using CASAVA v.1.8.2	The raw reads were preprocessed by cutting the 3' adapter sequence using the program fastx_clipper from the FASTX-Toolkit	mirbase v18 counts and counts for novel predicted miRNAs were collected using the miRDeep2 pipeline	miRNAs with less than 50 read counts summed up across all samples of each group (ad or control) were excluded from further analysis	the counts were normalized by quantile normalization	Genome_build: hg19	Supplementary_files_format_and_content: Excel table containing the raw mirbase and novel mirna counts and the quantile normalized counts	GPL11154	Andreas,,Keller	Saarland University	Building 60	Homburg	69112	Germany	0	Illumina HiSeq 2000	size fractionation	transcriptomic	RNA-Seq	BioSample: https://www.ncbi.nlm.nih.gov/biosample/SAMN02116329	SRA: https://www.ncbi.nlm.nih.gov/sra?term=SRX273471	NONE	71	female	control	NC	female	71
GSM1132743	control sample 21	GSM1132743	Public on Jun 17 2013	May 02 2013	May 15 2019	SRA	1	whole blood	Homo sapiens	group: control	gender: male	age: 60	total RNA	Total RNA including miRNA was isolated using the PAXgene Blood miRNA Kit (Qiagen) following the manufacturerâ€™s recommendations.	For the library preparation, 200 ng of total RNA was used per sample. Preparation was performed following the protocol of the TruSeq Small RNA Sample Prep Kit (Illumina). Libraries were then pooled in batches of six samples in equal amounts and clustered with a concentration of 9 pmol in one lane each of a single read flowcell using the cBot (Illumina).	9606	Demultiplexing of the raw sequencing data and generation of the fastq files was done using CASAVA v.1.8.2	The raw reads were preprocessed by cutting the 3' adapter sequence using the program fastx_clipper from the FASTX-Toolkit	mirbase v18 counts and counts for novel predicted miRNAs were collected using the miRDeep2 pipeline	miRNAs with less than 50 read counts summed up across all samples of each group (ad or control) were excluded from further analysis	the counts were normalized by quantile normalization	Genome_build: hg19	Supplementary_files_format_and_content: Excel table containing the raw mirbase and novel mirna counts and the quantile normalized counts	GPL11154	Andreas,,Keller	Saarland University	Building 60	Homburg	69112	Germany	0	Illumina HiSeq 2000	size fractionation	transcriptomic	RNA-Seq	BioSample: https://www.ncbi.nlm.nih.gov/biosample/SAMN02116330	SRA: https://www.ncbi.nlm.nih.gov/sra?term=SRX273472	NONE	60	male	control	NC	male	60
GSM1132744	AD sample 34	GSM1132744	Public on Jun 17 2013	May 02 2013	May 15 2019	SRA	1	whole blood	Homo sapiens	group: alzheimer patient	gender: male	age: 80	total RNA	Total RNA including miRNA was isolated using the PAXgene Blood miRNA Kit (Qiagen) following the manufacturerâ€™s recommendations.	For the library preparation, 200 ng of total RNA was used per sample. Preparation was performed following the protocol of the TruSeq Small RNA Sample Prep Kit (Illumina). Libraries were then pooled in batches of six samples in equal amounts and clustered with a concentration of 9 pmol in one lane each of a single read flowcell using the cBot (Illumina).	9606	Demultiplexing of the raw sequencing data and generation of the fastq files was done using CASAVA v.1.8.2	The raw reads were preprocessed by cutting the 3' adapter sequence using the program fastx_clipper from the FASTX-Toolkit	mirbase v18 counts and counts for novel predicted miRNAs were collected using the miRDeep2 pipeline	miRNAs with less than 50 read counts summed up across all samples of each group (ad or control) were excluded from further analysis	the counts were normalized by quantile normalization	Genome_build: hg19	Supplementary_files_format_and_content: Excel table containing the raw mirbase and novel mirna counts and the quantile normalized counts	GPL11154	Andreas,,Keller	Saarland University	Building 60	Homburg	69112	Germany	0	Illumina HiSeq 2000	size fractionation	transcriptomic	RNA-Seq	BioSample: https://www.ncbi.nlm.nih.gov/biosample/SAMN02116331	SRA: https://www.ncbi.nlm.nih.gov/sra?term=SRX273473	NONE	80	male	alzheimer patient	AD	male	80
GSM1132745	AD sample 35	GSM1132745	Public on Jun 17 2013	May 02 2013	May 15 2019	SRA	1	whole blood	Homo sapiens	group: alzheimer patient	gender: male	age: 81	total RNA	Total RNA including miRNA was isolated using the PAXgene Blood miRNA Kit (Qiagen) following the manufacturerâ€™s recommendations.	For the library preparation, 200 ng of total RNA was used per sample. Preparation was performed following the protocol of the TruSeq Small RNA Sample Prep Kit (Illumina). Libraries were then pooled in batches of six samples in equal amounts and clustered with a concentration of 9 pmol in one lane each of a single read flowcell using the cBot (Illumina).	9606	Demultiplexing of the raw sequencing data and generation of the fastq files was done using CASAVA v.1.8.2	The raw reads were preprocessed by cutting the 3' adapter sequence using the program fastx_clipper from the FASTX-Toolkit	mirbase v18 counts and counts for novel predicted miRNAs were collected using the miRDeep2 pipeline	miRNAs with less than 50 read counts summed up across all samples of each group (ad or control) were excluded from further analysis	the counts were normalized by quantile normalization	Genome_build: hg19	Supplementary_files_format_and_content: Excel table containing the raw mirbase and novel mirna counts and the quantile normalized counts	GPL11154	Andreas,,Keller	Saarland University	Building 60	Homburg	69112	Germany	0	Illumina HiSeq 2000	size fractionation	transcriptomic	RNA-Seq	BioSample: https://www.ncbi.nlm.nih.gov/biosample/SAMN02116337	SRA: https://www.ncbi.nlm.nih.gov/sra?term=SRX273474	NONE	81	male	alzheimer patient	AD	male	81
GSM1132746	AD sample 36	GSM1132746	Public on Jun 17 2013	May 02 2013	May 15 2019	SRA	1	whole blood	Homo sapiens	group: alzheimer patient	gender: female	age: 76	total RNA	Total RNA including miRNA was isolated using the PAXgene Blood miRNA Kit (Qiagen) following the manufacturerâ€™s recommendations.	For the library preparation, 200 ng of total RNA was used per sample. Preparation was performed following the protocol of the TruSeq Small RNA Sample Prep Kit (Illumina). Libraries were then pooled in batches of six samples in equal amounts and clustered with a concentration of 9 pmol in one lane each of a single read flowcell using the cBot (Illumina).	9606	Demultiplexing of the raw sequencing data and generation of the fastq files was done using CASAVA v.1.8.2	The raw reads were preprocessed by cutting the 3' adapter sequence using the program fastx_clipper from the FASTX-Toolkit	mirbase v18 counts and counts for novel predicted miRNAs were collected using the miRDeep2 pipeline	miRNAs with less than 50 read counts summed up across all samples of each group (ad or control) were excluded from further analysis	the counts were normalized by quantile normalization	Genome_build: hg19	Supplementary_files_format_and_content: Excel table containing the raw mirbase and novel mirna counts and the quantile normalized counts	GPL11154	Andreas,,Keller	Saarland University	Building 60	Homburg	69112	Germany	0	Illumina HiSeq 2000	size fractionation	transcriptomic	RNA-Seq	BioSample: https://www.ncbi.nlm.nih.gov/biosample/SAMN02116338	SRA: https://www.ncbi.nlm.nih.gov/sra?term=SRX273475	NONE	76	female	alzheimer patient	AD	female	76
GSM1132747	AD sample 37	GSM1132747	Public on Jun 17 2013	May 02 2013	May 15 2019	SRA	1	whole blood	Homo sapiens	group: alzheimer patient	gender: female	age: 60	total RNA	Total RNA including miRNA was isolated using the PAXgene Blood miRNA Kit (Qiagen) following the manufacturerâ€™s recommendations.	For the library preparation, 200 ng of total RNA was used per sample. Preparation was performed following the protocol of the TruSeq Small RNA Sample Prep Kit (Illumina). Libraries were then pooled in batches of six samples in equal amounts and clustered with a concentration of 9 pmol in one lane each of a single read flowcell using the cBot (Illumina).	9606	Demultiplexing of the raw sequencing data and generation of the fastq files was done using CASAVA v.1.8.2	The raw reads were preprocessed by cutting the 3' adapter sequence using the program fastx_clipper from the FASTX-Toolkit	mirbase v18 counts and counts for novel predicted miRNAs were collected using the miRDeep2 pipeline	miRNAs with less than 50 read counts summed up across all samples of each group (ad or control) were excluded from further analysis	the counts were normalized by quantile normalization	Genome_build: hg19	Supplementary_files_format_and_content: Excel table containing the raw mirbase and novel mirna counts and the quantile normalized counts	GPL11154	Andreas,,Keller	Saarland University	Building 60	Homburg	69112	Germany	0	Illumina HiSeq 2000	size fractionation	transcriptomic	RNA-Seq	BioSample: https://www.ncbi.nlm.nih.gov/biosample/SAMN02116339	SRA: https://www.ncbi.nlm.nih.gov/sra?term=SRX273476	NONE	60	female	alzheimer patient	AD	female	60
GSM1132748	AD sample 38	GSM1132748	Public on Jun 17 2013	May 02 2013	May 15 2019	SRA	1	whole blood	Homo sapiens	group: alzheimer patient	gender: female	age: 63	total RNA	Total RNA including miRNA was isolated using the PAXgene Blood miRNA Kit (Qiagen) following the manufacturerâ€™s recommendations.	For the library preparation, 200 ng of total RNA was used per sample. Preparation was performed following the protocol of the TruSeq Small RNA Sample Prep Kit (Illumina). Libraries were then pooled in batches of six samples in equal amounts and clustered with a concentration of 9 pmol in one lane each of a single read flowcell using the cBot (Illumina).	9606	Demultiplexing of the raw sequencing data and generation of the fastq files was done using CASAVA v.1.8.2	The raw reads were preprocessed by cutting the 3' adapter sequence using the program fastx_clipper from the FASTX-Toolkit	mirbase v18 counts and counts for novel predicted miRNAs were collected using the miRDeep2 pipeline	miRNAs with less than 50 read counts summed up across all samples of each group (ad or control) were excluded from further analysis	the counts were normalized by quantile normalization	Genome_build: hg19	Supplementary_files_format_and_content: Excel table containing the raw mirbase and novel mirna counts and the quantile normalized counts	GPL11154	Andreas,,Keller	Saarland University	Building 60	Homburg	69112	Germany	0	Illumina HiSeq 2000	size fractionation	transcriptomic	RNA-Seq	BioSample: https://www.ncbi.nlm.nih.gov/biosample/SAMN02116332	SRA: https://www.ncbi.nlm.nih.gov/sra?term=SRX273477	NONE	63	female	alzheimer patient	AD	female	63
GSM1132749	AD sample 39	GSM1132749	Public on Jun 17 2013	May 02 2013	May 15 2019	SRA	1	whole blood	Homo sapiens	group: alzheimer patient	gender: female	age: 64	total RNA	Total RNA including miRNA was isolated using the PAXgene Blood miRNA Kit (Qiagen) following the manufacturerâ€™s recommendations.	For the library preparation, 200 ng of total RNA was used per sample. Preparation was performed following the protocol of the TruSeq Small RNA Sample Prep Kit (Illumina). Libraries were then pooled in batches of six samples in equal amounts and clustered with a concentration of 9 pmol in one lane each of a single read flowcell using the cBot (Illumina).	9606	Demultiplexing of the raw sequencing data and generation of the fastq files was done using CASAVA v.1.8.2	The raw reads were preprocessed by cutting the 3' adapter sequence using the program fastx_clipper from the FASTX-Toolkit	mirbase v18 counts and counts for novel predicted miRNAs were collected using the miRDeep2 pipeline	miRNAs with less than 50 read counts summed up across all samples of each group (ad or control) were excluded from further analysis	the counts were normalized by quantile normalization	Genome_build: hg19	Supplementary_files_format_and_content: Excel table containing the raw mirbase and novel mirna counts and the quantile normalized counts	GPL11154	Andreas,,Keller	Saarland University	Building 60	Homburg	69112	Germany	0	Illumina HiSeq 2000	size fractionation	transcriptomic	RNA-Seq	BioSample: https://www.ncbi.nlm.nih.gov/biosample/SAMN02116333	SRA: https://www.ncbi.nlm.nih.gov/sra?term=SRX273478	NONE	64	female	alzheimer patient	AD	female	64
GSM1132750	AD sample 40	GSM1132750	Public on Jun 17 2013	May 02 2013	May 15 2019	SRA	1	whole blood	Homo sapiens	group: alzheimer patient	gender: male	age: 65	total RNA	Total RNA including miRNA was isolated using the PAXgene Blood miRNA Kit (Qiagen) following the manufacturerâ€™s recommendations.	For the library preparation, 200 ng of total RNA was used per sample. Preparation was performed following the protocol of the TruSeq Small RNA Sample Prep Kit (Illumina). Libraries were then pooled in batches of six samples in equal amounts and clustered with a concentration of 9 pmol in one lane each of a single read flowcell using the cBot (Illumina).	9606	Demultiplexing of the raw sequencing data and generation of the fastq files was done using CASAVA v.1.8.2	The raw reads were preprocessed by cutting the 3' adapter sequence using the program fastx_clipper from the FASTX-Toolkit	mirbase v18 counts and counts for novel predicted miRNAs were collected using the miRDeep2 pipeline	miRNAs with less than 50 read counts summed up across all samples of each group (ad or control) were excluded from further analysis	the counts were normalized by quantile normalization	Genome_build: hg19	Supplementary_files_format_and_content: Excel table containing the raw mirbase and novel mirna counts and the quantile normalized counts	GPL11154	Andreas,,Keller	Saarland University	Building 60	Homburg	69112	Germany	0	Illumina HiSeq 2000	size fractionation	transcriptomic	RNA-Seq	BioSample: https://www.ncbi.nlm.nih.gov/biosample/SAMN02116334	SRA: https://www.ncbi.nlm.nih.gov/sra?term=SRX273479	NONE	65	male	alzheimer patient	AD	male	65
GSM1132751	AD sample 41	GSM1132751	Public on Jun 17 2013	May 02 2013	May 15 2019	SRA	1	whole blood	Homo sapiens	group: alzheimer patient	gender: female	age: 74	total RNA	Total RNA including miRNA was isolated using the PAXgene Blood miRNA Kit (Qiagen) following the manufacturerâ€™s recommendations.	For the library preparation, 200 ng of total RNA was used per sample. Preparation was performed following the protocol of the TruSeq Small RNA Sample Prep Kit (Illumina). Libraries were then pooled in batches of six samples in equal amounts and clustered with a concentration of 9 pmol in one lane each of a single read flowcell using the cBot (Illumina).	9606	Demultiplexing of the raw sequencing data and generation of the fastq files was done using CASAVA v.1.8.2	The raw reads were preprocessed by cutting the 3' adapter sequence using the program fastx_clipper from the FASTX-Toolkit	mirbase v18 counts and counts for novel predicted miRNAs were collected using the miRDeep2 pipeline	miRNAs with less than 50 read counts summed up across all samples of each group (ad or control) were excluded from further analysis	the counts were normalized by quantile normalization	Genome_build: hg19	Supplementary_files_format_and_content: Excel table containing the raw mirbase and novel mirna counts and the quantile normalized counts	GPL11154	Andreas,,Keller	Saarland University	Building 60	Homburg	69112	Germany	0	Illumina HiSeq 2000	size fractionation	transcriptomic	RNA-Seq	BioSample: https://www.ncbi.nlm.nih.gov/biosample/SAMN02116335	SRA: https://www.ncbi.nlm.nih.gov/sra?term=SRX273480	NONE	74	female	alzheimer patient	AD	female	74
GSM1132752	AD sample 42	GSM1132752	Public on Jun 17 2013	May 02 2013	May 15 2019	SRA	1	whole blood	Homo sapiens	group: alzheimer patient	gender: female	age: 59	total RNA	Total RNA including miRNA was isolated using the PAXgene Blood miRNA Kit (Qiagen) following the manufacturerâ€™s recommendations.	For the library preparation, 200 ng of total RNA was used per sample. Preparation was performed following the protocol of the TruSeq Small RNA Sample Prep Kit (Illumina). Libraries were then pooled in batches of six samples in equal amounts and clustered with a concentration of 9 pmol in one lane each of a single read flowcell using the cBot (Illumina).	9606	Demultiplexing of the raw sequencing data and generation of the fastq files was done using CASAVA v.1.8.2	The raw reads were preprocessed by cutting the 3' adapter sequence using the program fastx_clipper from the FASTX-Toolkit	mirbase v18 counts and counts for novel predicted miRNAs were collected using the miRDeep2 pipeline	miRNAs with less than 50 read counts summed up across all samples of each group (ad or control) were excluded from further analysis	the counts were normalized by quantile normalization	Genome_build: hg19	Supplementary_files_format_and_content: Excel table containing the raw mirbase and novel mirna counts and the quantile normalized counts	GPL11154	Andreas,,Keller	Saarland University	Building 60	Homburg	69112	Germany	0	Illumina HiSeq 2000	size fractionation	transcriptomic	RNA-Seq	BioSample: https://www.ncbi.nlm.nih.gov/biosample/SAMN02116336	SRA: https://www.ncbi.nlm.nih.gov/sra?term=SRX273481	NONE	59	female	alzheimer patient	AD	female	59
GSM1132753	AD sample 43	GSM1132753	Public on Jun 17 2013	May 02 2013	May 15 2019	SRA	1	whole blood	Homo sapiens	group: alzheimer patient	gender: female	age: 72	total RNA	Total RNA including miRNA was isolated using the PAXgene Blood miRNA Kit (Qiagen) following the manufacturerâ€™s recommendations.	For the library preparation, 200 ng of total RNA was used per sample. Preparation was performed following the protocol of the TruSeq Small RNA Sample Prep Kit (Illumina). Libraries were then pooled in batches of six samples in equal amounts and clustered with a concentration of 9 pmol in one lane each of a single read flowcell using the cBot (Illumina).	9606	Demultiplexing of the raw sequencing data and generation of the fastq files was done using CASAVA v.1.8.2	The raw reads were preprocessed by cutting the 3' adapter sequence using the program fastx_clipper from the FASTX-Toolkit	mirbase v18 counts and counts for novel predicted miRNAs were collected using the miRDeep2 pipeline	miRNAs with less than 50 read counts summed up across all samples of each group (ad or control) were excluded from further analysis	the counts were normalized by quantile normalization	Genome_build: hg19	Supplementary_files_format_and_content: Excel table containing the raw mirbase and novel mirna counts and the quantile normalized counts	GPL11154	Andreas,,Keller	Saarland University	Building 60	Homburg	69112	Germany	0	Illumina HiSeq 2000	size fractionation	transcriptomic	RNA-Seq	BioSample: https://www.ncbi.nlm.nih.gov/biosample/SAMN02116340	SRA: https://www.ncbi.nlm.nih.gov/sra?term=SRX273482	NONE	72	female	alzheimer patient	AD	female	72
GSM1132754	AD sample 44	GSM1132754	Public on Jun 17 2013	May 02 2013	May 15 2019	SRA	1	whole blood	Homo sapiens	group: alzheimer patient	gender: male	age: 63	total RNA	Total RNA including miRNA was isolated using the PAXgene Blood miRNA Kit (Qiagen) following the manufacturerâ€™s recommendations.	For the library preparation, 200 ng of total RNA was used per sample. Preparation was performed following the protocol of the TruSeq Small RNA Sample Prep Kit (Illumina). Libraries were then pooled in batches of six samples in equal amounts and clustered with a concentration of 9 pmol in one lane each of a single read flowcell using the cBot (Illumina).	9606	Demultiplexing of the raw sequencing data and generation of the fastq files was done using CASAVA v.1.8.2	The raw reads were preprocessed by cutting the 3' adapter sequence using the program fastx_clipper from the FASTX-Toolkit	mirbase v18 counts and counts for novel predicted miRNAs were collected using the miRDeep2 pipeline	miRNAs with less than 50 read counts summed up across all samples of each group (ad or control) were excluded from further analysis	the counts were normalized by quantile normalization	Genome_build: hg19	Supplementary_files_format_and_content: Excel table containing the raw mirbase and novel mirna counts and the quantile normalized counts	GPL11154	Andreas,,Keller	Saarland University	Building 60	Homburg	69112	Germany	0	Illumina HiSeq 2000	size fractionation	transcriptomic	RNA-Seq	BioSample: https://www.ncbi.nlm.nih.gov/biosample/SAMN02116341	SRA: https://www.ncbi.nlm.nih.gov/sra?term=SRX273483	NONE	63	male	alzheimer patient	AD	male	63
GSM1132755	AD sample 45	GSM1132755	Public on Jun 17 2013	May 02 2013	May 15 2019	SRA	1	whole blood	Homo sapiens	group: alzheimer patient	gender: male	age: 78	total RNA	Total RNA including miRNA was isolated using the PAXgene Blood miRNA Kit (Qiagen) following the manufacturerâ€™s recommendations.	For the library preparation, 200 ng of total RNA was used per sample. Preparation was performed following the protocol of the TruSeq Small RNA Sample Prep Kit (Illumina). Libraries were then pooled in batches of six samples in equal amounts and clustered with a concentration of 9 pmol in one lane each of a single read flowcell using the cBot (Illumina).	9606	Demultiplexing of the raw sequencing data and generation of the fastq files was done using CASAVA v.1.8.2	The raw reads were preprocessed by cutting the 3' adapter sequence using the program fastx_clipper from the FASTX-Toolkit	mirbase v18 counts and counts for novel predicted miRNAs were collected using the miRDeep2 pipeline	miRNAs with less than 50 read counts summed up across all samples of each group (ad or control) were excluded from further analysis	the counts were normalized by quantile normalization	Genome_build: hg19	Supplementary_files_format_and_content: Excel table containing the raw mirbase and novel mirna counts and the quantile normalized counts	GPL11154	Andreas,,Keller	Saarland University	Building 60	Homburg	69112	Germany	0	Illumina HiSeq 2000	size fractionation	transcriptomic	RNA-Seq	BioSample: https://www.ncbi.nlm.nih.gov/biosample/SAMN02116342	SRA: https://www.ncbi.nlm.nih.gov/sra?term=SRX273484	NONE	78	male	alzheimer patient	AD	male	78
GSM1132756	AD sample 46	GSM1132756	Public on Jun 17 2013	May 02 2013	May 15 2019	SRA	1	whole blood	Homo sapiens	group: alzheimer patient	gender: male	age: 78	total RNA	Total RNA including miRNA was isolated using the PAXgene Blood miRNA Kit (Qiagen) following the manufacturerâ€™s recommendations.	For the library preparation, 200 ng of total RNA was used per sample. Preparation was performed following the protocol of the TruSeq Small RNA Sample Prep Kit (Illumina). Libraries were then pooled in batches of six samples in equal amounts and clustered with a concentration of 9 pmol in one lane each of a single read flowcell using the cBot (Illumina).	9606	Demultiplexing of the raw sequencing data and generation of the fastq files was done using CASAVA v.1.8.2	The raw reads were preprocessed by cutting the 3' adapter sequence using the program fastx_clipper from the FASTX-Toolkit	mirbase v18 counts and counts for novel predicted miRNAs were collected using the miRDeep2 pipeline	miRNAs with less than 50 read counts summed up across all samples of each group (ad or control) were excluded from further analysis	the counts were normalized by quantile normalization	Genome_build: hg19	Supplementary_files_format_and_content: Excel table containing the raw mirbase and novel mirna counts and the quantile normalized counts	GPL11154	Andreas,,Keller	Saarland University	Building 60	Homburg	69112	Germany	0	Illumina HiSeq 2000	size fractionation	transcriptomic	RNA-Seq	BioSample: https://www.ncbi.nlm.nih.gov/biosample/SAMN02116343	SRA: https://www.ncbi.nlm.nih.gov/sra?term=SRX273485	NONE	78	male	alzheimer patient	AD	male	78
GSM1132757	AD sample 47	GSM1132757	Public on Jun 17 2013	May 02 2013	May 15 2019	SRA	1	whole blood	Homo sapiens	group: alzheimer patient	gender: male	age: 79	total RNA	Total RNA including miRNA was isolated using the PAXgene Blood miRNA Kit (Qiagen) following the manufacturerâ€™s recommendations.	For the library preparation, 200 ng of total RNA was used per sample. Preparation was performed following the protocol of the TruSeq Small RNA Sample Prep Kit (Illumina). Libraries were then pooled in batches of six samples in equal amounts and clustered with a concentration of 9 pmol in one lane each of a single read flowcell using the cBot (Illumina).	9606	Demultiplexing of the raw sequencing data and generation of the fastq files was done using CASAVA v.1.8.2	The raw reads were preprocessed by cutting the 3' adapter sequence using the program fastx_clipper from the FASTX-Toolkit	mirbase v18 counts and counts for novel predicted miRNAs were collected using the miRDeep2 pipeline	miRNAs with less than 50 read counts summed up across all samples of each group (ad or control) were excluded from further analysis	the counts were normalized by quantile normalization	Genome_build: hg19	Supplementary_files_format_and_content: Excel table containing the raw mirbase and novel mirna counts and the quantile normalized counts	GPL11154	Andreas,,Keller	Saarland University	Building 60	Homburg	69112	Germany	0	Illumina HiSeq 2000	size fractionation	transcriptomic	RNA-Seq	BioSample: https://www.ncbi.nlm.nih.gov/biosample/SAMN02116344	SRA: https://www.ncbi.nlm.nih.gov/sra?term=SRX273486	NONE	79	male	alzheimer patient	AD	male	79

## Sheet: GSE120584
sample ID	cases	age	sex	apoe4	geo_accession	source_name
GSM3403761	AD	79	female	0	GSM3403761	serum
GSM3403762	AD	77	female	1	GSM3403762	serum
GSM3403763	AD	76	female	0	GSM3403763	serum
GSM3403764	AD	88	female	1	GSM3403764	serum
GSM3403765	AD	74	male	0	GSM3403765	serum
GSM3403766	AD	83	female	0	GSM3403766	serum
GSM3403767	AD	81	male	0	GSM3403767	serum
GSM3403768	AD	82	female	0	GSM3403768	serum
GSM3403769	AD	70	male	1	GSM3403769	serum
GSM3403770	AD	72	female	1	GSM3403770	serum
GSM3403771	AD	81	female	0	GSM3403771	serum
GSM3403772	AD	79	female	1	GSM3403772	serum
GSM3403773	AD	79	female	0	GSM3403773	serum
GSM3403774	AD	75	female	0	GSM3403774	serum
GSM3403775	AD	78	female	2	GSM3403775	serum
GSM3403776	AD	69	female	0	GSM3403776	serum
GSM3403777	AD	90	female	1	GSM3403777	serum
GSM3403778	AD	85	male	1	GSM3403778	serum
GSM3403779	AD	88	female	0	GSM3403779	serum
GSM3403780	AD	76	female	0	GSM3403780	serum
GSM3403781	AD	79	female	1	GSM3403781	serum
GSM3403782	AD	92	female	0	GSM3403782	serum
GSM3403783	AD	79	female	0	GSM3403783	serum
GSM3403784	AD	82	female	0	GSM3403784	serum
GSM3403785	AD	87	female	1	GSM3403785	serum
GSM3403786	AD	78	female	1	GSM3403786	serum
GSM3403787	AD	87	female	1	GSM3403787	serum
GSM3403788	AD	74	male	2	GSM3403788	serum
GSM3403789	AD	84	female	0	GSM3403789	serum
GSM3403790	AD	85	male	1	GSM3403790	serum
GSM3403791	AD	82	female	0	GSM3403791	serum
GSM3403792	AD	78	male	0	GSM3403792	serum
GSM3403793	AD	71	female	0	GSM3403793	serum
GSM3403794	AD	83	male	0	GSM3403794	serum
GSM3403795	AD	79	female	2	GSM3403795	serum
GSM3403796	AD	72	male	2	GSM3403796	serum
GSM3403797	AD	79	female	0	GSM3403797	serum
GSM3403798	AD	76	female	0	GSM3403798	serum
GSM3403799	AD	80	female	1	GSM3403799	serum
GSM3403800	AD	80	male	0	GSM3403800	serum
GSM3403801	AD	66	male	1	GSM3403801	serum
GSM3403802	AD	78	female	1	GSM3403802	serum
GSM3403803	AD	72	male	0	GSM3403803	serum
GSM3403804	AD	84	female	0	GSM3403804	serum
GSM3403805	AD	83	female	0	GSM3403805	serum
GSM3403806	AD	77	female	1	GSM3403806	serum
GSM3403807	AD	85	female	0	GSM3403807	serum
GSM3403808	AD	76	female	0	GSM3403808	serum
GSM3403809	AD	85	female	1	GSM3403809	serum
GSM3403810	AD	81	female	0	GSM3403810	serum
GSM3403811	AD	69	male	1	GSM3403811	serum
GSM3403812	AD	73	male	1	GSM3403812	serum
GSM3403813	AD	89	female	0	GSM3403813	serum
GSM3403814	AD	79	female	1	GSM3403814	serum
GSM3403815	AD	85	male	0	GSM3403815	serum
GSM3403816	AD	79	female	0	GSM3403816	serum
GSM3403817	AD	82	male	0	GSM3403817	serum
GSM3403818	AD	83	female	1	GSM3403818	serum
GSM3403819	AD	72	female	1	GSM3403819	serum
GSM3403820	AD	84	female	0	GSM3403820	serum
GSM3403821	AD	73	female	0	GSM3403821	serum
GSM3403822	AD	76	female	1	GSM3403822	serum
GSM3403823	AD	77	female	0	GSM3403823	serum
GSM3403824	AD	86	female	0	GSM3403824	serum
GSM3403825	AD	85	female	0	GSM3403825	serum
GSM3403826	AD	76	male	0	GSM3403826	serum
GSM3403827	AD	79	female	1	GSM3403827	serum
GSM3403828	AD	80	male	0	GSM3403828	serum
GSM3403829	AD	86	female	0	GSM3403829	serum
GSM3403830	AD	76	male	1	GSM3403830	serum
GSM3403831	AD	78	male	1	GSM3403831	serum
GSM3403832	AD	81	female	0	GSM3403832	serum
GSM3403833	AD	71	male	0	GSM3403833	serum
GSM3403834	AD	83	female	0	GSM3403834	serum
GSM3403835	AD	75	female	1	GSM3403835	serum
GSM3403836	AD	90	male	0	GSM3403836	serum
GSM3403837	AD	73	female	1	GSM3403837	serum
GSM3403838	AD	89	female	0	GSM3403838	serum
GSM3403839	AD	77	male	0	GSM3403839	serum
GSM3403840	AD	90	female	0	GSM3403840	serum
GSM3403841	AD	81	female	0	GSM3403841	serum
GSM3403842	AD	71	female	0	GSM3403842	serum
GSM3403843	AD	82	female	0	GSM3403843	serum
GSM3403844	AD	73	male	1	GSM3403844	serum
GSM3403845	AD	80	female	0	GSM3403845	serum
GSM3403846	AD	70	male	1	GSM3403846	serum
GSM3403847	AD	78	female	1	GSM3403847	serum
GSM3403848	AD	92	male	1	GSM3403848	serum
GSM3403849	AD	72	male	0	GSM3403849	serum
GSM3403850	AD	87	female	0	GSM3403850	serum
GSM3403851	AD	80	female	1	GSM3403851	serum
GSM3403852	AD	77	female	1	GSM3403852	serum
GSM3403853	AD	76	female	1	GSM3403853	serum
GSM3403854	AD	77	female	2	GSM3403854	serum
GSM3403855	AD	88	female	0	GSM3403855	serum
GSM3403856	AD	85	female	0	GSM3403856	serum
GSM3403857	AD	86	female	1	GSM3403857	serum
GSM3403858	AD	80	female	0	GSM3403858	serum
GSM3403859	AD	87	male	0	GSM3403859	serum
GSM3403860	AD	78	female	1	GSM3403860	serum
GSM3403861	AD	81	female	2	GSM3403861	serum
GSM3403862	AD	87	female	1	GSM3403862	serum
GSM3403863	AD	70	female	0	GSM3403863	serum
GSM3403864	AD	73	female	2	GSM3403864	serum
GSM3403865	AD	82	female	1	GSM3403865	serum
GSM3403866	AD	69	female	2	GSM3403866	serum
GSM3403867	AD	77	female	0	GSM3403867	serum
GSM3403868	AD	76	female	1	GSM3403868	serum
GSM3403869	AD	65	female	0	GSM3403869	serum
GSM3403870	AD	67	female	1	GSM3403870	serum
GSM3403871	AD	77	female	2	GSM3403871	serum
GSM3403872	AD	76	female	1	GSM3403872	serum
GSM3403873	AD	81	male	2	GSM3403873	serum
GSM3403874	AD	83	male	0	GSM3403874	serum
GSM3403875	AD	70	female	0	GSM3403875	serum
GSM3403876	AD	79	male	1	GSM3403876	serum
GSM3403877	AD	69	female	0	GSM3403877	serum
GSM3403878	AD	79	female	0	GSM3403878	serum
GSM3403879	AD	86	female	0	GSM3403879	serum
GSM3403880	AD	85	female	0	GSM3403880	serum
GSM3403881	AD	82	female	1	GSM3403881	serum
GSM3403882	AD	84	female	1	GSM3403882	serum
GSM3403883	AD	83	female	1	GSM3403883	serum
GSM3403884	AD	70	female	1	GSM3403884	serum
GSM3403885	AD	78	female	0	GSM3403885	serum
GSM3403886	AD	79	female	0	GSM3403886	serum
GSM3403887	AD	84	female	1	GSM3403887	serum
GSM3403888	AD	76	female	0	GSM3403888	serum
GSM3403889	AD	73	female	1	GSM3403889	serum
GSM3403890	AD	75	male	1	GSM3403890	serum
GSM3403891	AD	73	male	2	GSM3403891	serum
GSM3403892	AD	77	female	1	GSM3403892	serum
GSM3403893	AD	80	female	0	GSM3403893	serum
GSM3403894	AD	79	female	1	GSM3403894	serum
GSM3403895	AD	89	male	0	GSM3403895	serum
GSM3403896	AD	69	female	1	GSM3403896	serum
GSM3403897	AD	82	female	1	GSM3403897	serum
GSM3403898	AD	74	female	0	GSM3403898	serum
GSM3403899	AD	72	female	0	GSM3403899	serum
GSM3403900	AD	83	female	0	GSM3403900	serum
GSM3403901	AD	82	female	0	GSM3403901	serum
GSM3403902	AD	81	female	1	GSM3403902	serum
GSM3403903	AD	81	female	1	GSM3403903	serum
GSM3403904	AD	76	female	0	GSM3403904	serum
GSM3403905	AD	77	male	0	GSM3403905	serum
GSM3403906	AD	81	female	1	GSM3403906	serum
GSM3403907	AD	72	female	0	GSM3403907	serum
GSM3403908	AD	85	male	0	GSM3403908	serum
GSM3403909	AD	84	female	0	GSM3403909	serum
GSM3403910	AD	86	female	0	GSM3403910	serum
GSM3403911	AD	85	female	1	GSM3403911	serum
GSM3403912	AD	76	female	0	GSM3403912	serum
GSM3403913	AD	73	female	0	GSM3403913	serum
GSM3403914	AD	86	female	1	GSM3403914	serum
GSM3403915	AD	68	male	1	GSM3403915	serum
GSM3403916	AD	82	female	0	GSM3403916	serum
GSM3403917	AD	70	female	1	GSM3403917	serum
GSM3403918	AD	77	female	1	GSM3403918	serum
GSM3403919	AD	85	male	0	GSM3403919	serum
GSM3403920	AD	77	male	0	GSM3403920	serum
GSM3403921	AD	78	female	1	GSM3403921	serum
GSM3403922	AD	85	female	1	GSM3403922	serum
GSM3403923	AD	77	female	0	GSM3403923	serum
GSM3403924	AD	78	male	0	GSM3403924	serum
GSM3403925	AD	69	male	0	GSM3403925	serum
GSM3403926	AD	74	male	1	GSM3403926	serum
GSM3403927	AD	79	female	1	GSM3403927	serum
GSM3403928	AD	83	female	1	GSM3403928	serum
GSM3403929	AD	67	male	2	GSM3403929	serum
GSM3403930	AD	79	female	0	GSM3403930	serum
GSM3403931	AD	82	female	0	GSM3403931	serum
GSM3403932	AD	76	male	0	GSM3403932	serum
GSM3403933	AD	67	female	0	GSM3403933	serum
GSM3403934	AD	78	female	1	GSM3403934	serum
GSM3403935	AD	76	female	1	GSM3403935	serum
GSM3403936	AD	89	male	0	GSM3403936	serum
GSM3403937	AD	84	female	1	GSM3403937	serum
GSM3403938	AD	72	female	0	GSM3403938	serum
GSM3403939	AD	72	male	0	GSM3403939	serum
GSM3403940	AD	81	male	1	GSM3403940	serum
GSM3403941	AD	75	female	0	GSM3403941	serum
GSM3403942	AD	80	female	1	GSM3403942	serum
GSM3403943	AD	83	female	1	GSM3403943	serum
GSM3403944	AD	80	female	0	GSM3403944	serum
GSM3403945	AD	76	female	1	GSM3403945	serum
GSM3403946	AD	85	female	1	GSM3403946	serum
GSM3403947	AD	78	female	1	GSM3403947	serum
GSM3403948	AD	84	female	1	GSM3403948	serum
GSM3403949	AD	78	female	0	GSM3403949	serum
GSM3403950	AD	70	female	1	GSM3403950	serum
GSM3403951	AD	75	female	1	GSM3403951	serum
GSM3403952	AD	70	male	0	GSM3403952	serum
GSM3403953	AD	74	female	0	GSM3403953	serum
GSM3403954	AD	82	female	0	GSM3403954	serum
GSM3403955	AD	83	female	1	GSM3403955	serum
GSM3403956	AD	75	female	0	GSM3403956	serum
GSM3403957	AD	82	male	0	GSM3403957	serum
GSM3403958	AD	68	female	2	GSM3403958	serum
GSM3403959	AD	84	female	0	GSM3403959	serum
GSM3403960	AD	85	female	1	GSM3403960	serum
GSM3403961	AD	78	female	1	GSM3403961	serum
GSM3403962	AD	88	female	0	GSM3403962	serum
GSM3403963	AD	70	male	0	GSM3403963	serum
GSM3403964	AD	79	female	0	GSM3403964	serum
GSM3403965	AD	86	female	1	GSM3403965	serum
GSM3403966	AD	83	male	0	GSM3403966	serum
GSM3403967	AD	73	female	1	GSM3403967	serum
GSM3403968	AD	86	male	1	GSM3403968	serum
GSM3403969	AD	82	female	0	GSM3403969	serum
GSM3403970	AD	78	female	0	GSM3403970	serum
GSM3403971	AD	70	female	1	GSM3403971	serum
GSM3403972	AD	77	female	1	GSM3403972	serum
GSM3403973	AD	76	female	0	GSM3403973	serum
GSM3403974	AD	78	female	1	GSM3403974	serum
GSM3403975	AD	85	male	0	GSM3403975	serum
GSM3403976	AD	80	female	0	GSM3403976	serum
GSM3403977	AD	66	female	1	GSM3403977	serum
GSM3403978	AD	76	female	1	GSM3403978	serum
GSM3403979	AD	88	female	1	GSM3403979	serum
GSM3403980	AD	78	female	0	GSM3403980	serum
GSM3403981	AD	81	female	0	GSM3403981	serum
GSM3403982	AD	80	female	0	GSM3403982	serum
GSM3403983	AD	82	female	1	GSM3403983	serum
GSM3403984	AD	80	female	0	GSM3403984	serum
GSM3403985	AD	84	female	0	GSM3403985	serum
GSM3403986	AD	81	female	0	GSM3403986	serum
GSM3403987	AD	87	female	0	GSM3403987	serum
GSM3403988	AD	79	female	0	GSM3403988	serum
GSM3403989	AD	77	male	2	GSM3403989	serum
GSM3403990	AD	85	female	0	GSM3403990	serum
GSM3403991	AD	82	male	1	GSM3403991	serum
GSM3403992	AD	81	female	1	GSM3403992	serum
GSM3403993	AD	80	female	0	GSM3403993	serum
GSM3403994	AD	85	female	0	GSM3403994	serum
GSM3403995	AD	86	female	0	GSM3403995	serum
GSM3403996	AD	94	female	0	GSM3403996	serum
GSM3403997	AD	74	female	1	GSM3403997	serum
GSM3403998	AD	89	female	0	GSM3403998	serum
GSM3403999	AD	76	female	1	GSM3403999	serum
GSM3404000	AD	77	male	1	GSM3404000	serum
GSM3404001	AD	79	male	2	GSM3404001	serum
GSM3404002	AD	87	female	0	GSM3404002	serum
GSM3404003	AD	84	male	0	GSM3404003	serum
GSM3404004	AD	78	female	1	GSM3404004	serum
GSM3404005	AD	86	female	0	GSM3404005	serum
GSM3404006	AD	71	female	1	GSM3404006	serum
GSM3404007	AD	64	male	0	GSM3404007	serum
GSM3404008	AD	81	male	1	GSM3404008	serum
GSM3404009	AD	86	female	0	GSM3404009	serum
GSM3404010	AD	78	male	0	GSM3404010	serum
GSM3404011	AD	84	female	0	GSM3404011	serum
GSM3404012	AD	70	female	1	GSM3404012	serum
GSM3404013	AD	76	female	1	GSM3404013	serum
GSM3404014	AD	83	female	1	GSM3404014	serum
GSM3404015	AD	74	female	0	GSM3404015	serum
GSM3404016	AD	61	female	1	GSM3404016	serum
GSM3404017	AD	79	female	1	GSM3404017	serum
GSM3404018	AD	85	female	0	GSM3404018	serum
GSM3404019	AD	78	male	0	GSM3404019	serum
GSM3404020	AD	85	female	1	GSM3404020	serum
GSM3404021	AD	79	female	2	GSM3404021	serum
GSM3404022	AD	69	female	1	GSM3404022	serum
GSM3404023	AD	79	female	1	GSM3404023	serum
GSM3404024	AD	77	male	1	GSM3404024	serum
GSM3404025	AD	80	female	2	GSM3404025	serum
GSM3404026	AD	80	female	0	GSM3404026	serum
GSM3404027	AD	85	female	0	GSM3404027	serum
GSM3404028	AD	71	female	0	GSM3404028	serum
GSM3404029	AD	82	female	0	GSM3404029	serum
GSM3404030	AD	86	female	0	GSM3404030	serum
GSM3404031	AD	77	female	1	GSM3404031	serum
GSM3404032	AD	75	male	1	GSM3404032	serum
GSM3404033	AD	80	male	0	GSM3404033	serum
GSM3404034	AD	68	female	2	GSM3404034	serum
GSM3404035	AD	81	male	1	GSM3404035	serum
GSM3404036	AD	68	male	0	GSM3404036	serum
GSM3404037	AD	94	female	0	GSM3404037	serum
GSM3404038	AD	84	male	1	GSM3404038	serum
GSM3404039	AD	75	female	2	GSM3404039	serum
GSM3404040	AD	71	male	0	GSM3404040	serum
GSM3404041	AD	76	female	1	GSM3404041	serum
GSM3404042	AD	76	male	2	GSM3404042	serum
GSM3404043	AD	75	female	1	GSM3404043	serum
GSM3404044	AD	82	male	0	GSM3404044	serum
GSM3404045	AD	80	female	1	GSM3404045	serum
GSM3404046	AD	77	male	1	GSM3404046	serum
GSM3404047	AD	76	female	0	GSM3404047	serum
GSM3404048	AD	88	male	0	GSM3404048	serum
GSM3404049	AD	78	male	1	GSM3404049	serum
GSM3404050	AD	82	female	1	GSM3404050	serum
GSM3404051	AD	79	female	1	GSM3404051	serum
GSM3404052	AD	68	female	1	GSM3404052	serum
GSM3404053	AD	85	female	0	GSM3404053	serum
GSM3404054	AD	83	female	0	GSM3404054	serum
GSM3404055	AD	69	female	0	GSM3404055	serum
GSM3404056	AD	76	female	0	GSM3404056	serum
GSM3404057	AD	85	female	0	GSM3404057	serum
GSM3404058	AD	84	female	1	GSM3404058	serum
GSM3404059	AD	68	male	2	GSM3404059	serum
GSM3404060	AD	83	male	0	GSM3404060	serum
GSM3404061	AD	74	female	0	GSM3404061	serum
GSM3404062	AD	71	male	0	GSM3404062	serum
GSM3404063	AD	85	male	0	GSM3404063	serum
GSM3404064	AD	68	female	1	GSM3404064	serum
GSM3404065	AD	84	male	1	GSM3404065	serum
GSM3404066	AD	80	male	0	GSM3404066	serum
GSM3404067	AD	83	female	0	GSM3404067	serum
GSM3404068	AD	79	female	1	GSM3404068	serum
GSM3404069	AD	82	female	0	GSM3404069	serum
GSM3404070	AD	68	female	1	GSM3404070	serum
GSM3404071	AD	82	female	0	GSM3404071	serum
GSM3404072	AD	84	female	0	GSM3404072	serum
GSM3404073	AD	81	female	0	GSM3404073	serum
GSM3404074	AD	77	female	0	GSM3404074	serum
GSM3404075	AD	78	female	1	GSM3404075	serum
GSM3404076	AD	82	female	0	GSM3404076	serum
GSM3404077	AD	90	male	0	GSM3404077	serum
GSM3404078	AD	78	female	1	GSM3404078	serum
GSM3404079	AD	72	female	1	GSM3404079	serum
GSM3404080	AD	72	female	1	GSM3404080	serum
GSM3404081	AD	82	female	1	GSM3404081	serum
GSM3404082	AD	78	male	0	GSM3404082	serum
GSM3404083	AD	66	female	1	GSM3404083	serum
GSM3404084	AD	77	female	1	GSM3404084	serum
GSM3404085	AD	76	male	1	GSM3404085	serum
GSM3404086	AD	74	male	1	GSM3404086	serum
GSM3404087	AD	72	male	0	GSM3404087	serum
GSM3404088	AD	79	female	0	GSM3404088	serum
GSM3404089	AD	75	male	0	GSM3404089	serum
GSM3404090	AD	68	male	2	GSM3404090	serum
GSM3404091	AD	81	female	0	GSM3404091	serum
GSM3404092	AD	74	female	1	GSM3404092	serum
GSM3404093	AD	69	female	1	GSM3404093	serum
GSM3404094	AD	64	male	2	GSM3404094	serum
GSM3404095	AD	80	female	0	GSM3404095	serum
GSM3404096	AD	79	female	0	GSM3404096	serum
GSM3404097	AD	83	female	0	GSM3404097	serum
GSM3404098	AD	77	male	0	GSM3404098	serum
GSM3404099	AD	80	male	0	GSM3404099	serum
GSM3404100	AD	82	female	0	GSM3404100	serum
GSM3404101	AD	69	female	1	GSM3404101	serum
GSM3404102	AD	89	male	0	GSM3404102	serum
GSM3404103	AD	82	male	1	GSM3404103	serum
GSM3404104	AD	69	female	0	GSM3404104	serum
GSM3404105	AD	70	female	1	GSM3404105	serum
GSM3404106	AD	60	male	1	GSM3404106	serum
GSM3404107	AD	71	female	0	GSM3404107	serum
GSM3404108	AD	78	male	1	GSM3404108	serum
GSM3404109	AD	80	female	0	GSM3404109	serum
GSM3404110	AD	62	male	2	GSM3404110	serum
GSM3404111	AD	76	female	0	GSM3404111	serum
GSM3404112	AD	75	female	1	GSM3404112	serum
GSM3404113	AD	80	male	0	GSM3404113	serum
GSM3404114	AD	80	female	1	GSM3404114	serum
GSM3404115	AD	75	female	2	GSM3404115	serum
GSM3404116	AD	82	female	1	GSM3404116	serum
GSM3404117	AD	79	male	0	GSM3404117	serum
GSM3404118	AD	84	female	1	GSM3404118	serum
GSM3404119	AD	79	male	1	GSM3404119	serum
GSM3404120	AD	79	female	2	GSM3404120	serum
GSM3404121	AD	60	male	2	GSM3404121	serum
GSM3404122	AD	92	female	0	GSM3404122	serum
GSM3404123	AD	87	male	0	GSM3404123	serum
GSM3404124	AD	62	female	1	GSM3404124	serum
GSM3404125	AD	79	female	0	GSM3404125	serum
GSM3404126	AD	80	male	1	GSM3404126	serum
GSM3404127	AD	75	female	0	GSM3404127	serum
GSM3404128	AD	84	male	0	GSM3404128	serum
GSM3404129	AD	77	male	1	GSM3404129	serum
GSM3404130	AD	75	female	1	GSM3404130	serum
GSM3404131	AD	88	female	0	GSM3404131	serum
GSM3404132	AD	82	female	2	GSM3404132	serum
GSM3404133	AD	81	female	0	GSM3404133	serum
GSM3404134	AD	78	female	0	GSM3404134	serum
GSM3404135	AD	89	female	0	GSM3404135	serum
GSM3404136	AD	75	male	0	GSM3404136	serum
GSM3404137	AD	82	female	0	GSM3404137	serum
GSM3404138	AD	74	female	1	GSM3404138	serum
GSM3404139	AD	79	male	1	GSM3404139	serum
GSM3404140	AD	76	female	0	GSM3404140	serum
GSM3404141	AD	74	female	0	GSM3404141	serum
GSM3404142	AD	88	female	0	GSM3404142	serum
GSM3404143	AD	84	male	0	GSM3404143	serum
GSM3404144	AD	83	female	1	GSM3404144	serum
GSM3404145	AD	65	female	1	GSM3404145	serum
GSM3404146	AD	82	male	0	GSM3404146	serum
GSM3404147	AD	81	female	1	GSM3404147	serum
GSM3404148	AD	64	male	0	GSM3404148	serum
GSM3404149	AD	83	female	1	GSM3404149	serum
GSM3404150	AD	90	female	0	GSM3404150	serum
GSM3404151	AD	79	female	0	GSM3404151	serum
GSM3404152	AD	89	female	1	GSM3404152	serum
GSM3404153	AD	78	female	0	GSM3404153	serum
GSM3404154	AD	82	female	0	GSM3404154	serum
GSM3404155	AD	81	female	1	GSM3404155	serum
GSM3404156	AD	69	male	1	GSM3404156	serum
GSM3404157	AD	84	female	0	GSM3404157	serum
GSM3404158	AD	72	female	2	GSM3404158	serum
GSM3404159	AD	74	male	1	GSM3404159	serum
GSM3404160	AD	75	male	1	GSM3404160	serum
GSM3404161	AD	68	female	0	GSM3404161	serum
GSM3404162	AD	74	female	0	GSM3404162	serum
GSM3404163	AD	89	female	0	GSM3404163	serum
GSM3404164	AD	69	male	1	GSM3404164	serum
GSM3404165	AD	74	female	0	GSM3404165	serum
GSM3404166	AD	81	female	0	GSM3404166	serum
GSM3404167	AD	80	male	0	GSM3404167	serum
GSM3404168	AD	85	male	0	GSM3404168	serum
GSM3404169	AD	84	female	0	GSM3404169	serum
GSM3404170	AD	78	male	1	GSM3404170	serum
GSM3404171	AD	77	female	0	GSM3404171	serum
GSM3404172	AD	85	female	0	GSM3404172	serum
GSM3404173	AD	67	female	1	GSM3404173	serum
GSM3404174	AD	82	female	0	GSM3404174	serum
GSM3404175	AD	80	female	0	GSM3404175	serum
GSM3404176	AD	86	male	1	GSM3404176	serum
GSM3404177	AD	78	male	0	GSM3404177	serum
GSM3404178	AD	77	female	0	GSM3404178	serum
GSM3404179	AD	84	male	0	GSM3404179	serum
GSM3404180	AD	72	female	0	GSM3404180	serum
GSM3404181	AD	77	female	1	GSM3404181	serum
GSM3404182	AD	87	female	0	GSM3404182	serum
GSM3404183	AD	78	female	0	GSM3404183	serum
GSM3404184	AD	77	female	1	GSM3404184	serum
GSM3404185	AD	84	female	0	GSM3404185	serum
GSM3404186	AD	85	male	0	GSM3404186	serum
GSM3404187	AD	76	female	0	GSM3404187	serum
GSM3404188	AD	88	male	0	GSM3404188	serum
GSM3404189	AD	83	male	0	GSM3404189	serum
GSM3404190	AD	82	female	2	GSM3404190	serum
GSM3404191	AD	82	female	1	GSM3404191	serum
GSM3404192	AD	77	female	1	GSM3404192	serum
GSM3404193	AD	82	female	0	GSM3404193	serum
GSM3404194	AD	82	female	1	GSM3404194	serum
GSM3404195	AD	85	female	1	GSM3404195	serum
GSM3404196	AD	77	male	1	GSM3404196	serum
GSM3404197	AD	92	female	0	GSM3404197	serum
GSM3404198	AD	72	male	1	GSM3404198	serum
GSM3404199	AD	87	female	0	GSM3404199	serum
GSM3404200	AD	70	female	0	GSM3404200	serum
GSM3404201	AD	80	male	0	GSM3404201	serum
GSM3404202	AD	87	female	1	GSM3404202	serum
GSM3404203	AD	84	female	0	GSM3404203	serum
GSM3404204	AD	63	female	1	GSM3404204	serum
GSM3404205	AD	80	female	0	GSM3404205	serum
GSM3404206	AD	73	female	0	GSM3404206	serum
GSM3404207	AD	83	female	1	GSM3404207	serum
GSM3404208	AD	75	male	1	GSM3404208	serum
GSM3404209	AD	84	female	0	GSM3404209	serum
GSM3404210	AD	83	female	0	GSM3404210	serum
GSM3404211	AD	70	male	1	GSM3404211	serum
GSM3404212	AD	79	female	1	GSM3404212	serum
GSM3404213	AD	85	male	0	GSM3404213	serum
GSM3404214	AD	78	male	0	GSM3404214	serum
GSM3404215	AD	76	female	0	GSM3404215	serum
GSM3404216	AD	77	female	0	GSM3404216	serum
GSM3404217	AD	89	female	0	GSM3404217	serum
GSM3404218	AD	85	female	0	GSM3404218	serum
GSM3404219	AD	84	female	1	GSM3404219	serum
GSM3404220	AD	78	male	0	GSM3404220	serum
GSM3404221	AD	81	female	1	GSM3404221	serum
GSM3404222	AD	73	female	2	GSM3404222	serum
GSM3404223	AD	86	female	1	GSM3404223	serum
GSM3404224	AD	87	male	0	GSM3404224	serum
GSM3404225	AD	84	male	0	GSM3404225	serum
GSM3404226	AD	76	female	0	GSM3404226	serum
GSM3404227	AD	82	male	0	GSM3404227	serum
GSM3404228	AD	82	female	0	GSM3404228	serum
GSM3404229	AD	77	male	1	GSM3404229	serum
GSM3404230	AD	80	female	0	GSM3404230	serum
GSM3404231	AD	77	female	1	GSM3404231	serum
GSM3404232	AD	83	male	0	GSM3404232	serum
GSM3404233	AD	77	female	1	GSM3404233	serum
GSM3404234	AD	79	male	1	GSM3404234	serum
GSM3404235	AD	85	female	0	GSM3404235	serum
GSM3404236	AD	76	female	0	GSM3404236	serum
GSM3404237	AD	77	female	1	GSM3404237	serum
GSM3404238	AD	80	female	0	GSM3404238	serum
GSM3404239	AD	69	male	1	GSM3404239	serum
GSM3404240	AD	84	female	1	GSM3404240	serum
GSM3404241	AD	71	female	2	GSM3404241	serum
GSM3404242	AD	82	female	1	GSM3404242	serum
GSM3404243	AD	79	male	0	GSM3404243	serum
GSM3404244	AD	77	female	0	GSM3404244	serum
GSM3404245	AD	75	male	1	GSM3404245	serum
GSM3404246	AD	86	female	0	GSM3404246	serum
GSM3404247	AD	81	male	0	GSM3404247	serum
GSM3404248	AD	85	female	0	GSM3404248	serum
GSM3404249	AD	77	female	0	GSM3404249	serum
GSM3404250	AD	75	female	1	GSM3404250	serum
GSM3404251	AD	73	female	1	GSM3404251	serum
GSM3404252	AD	85	female	1	GSM3404252	serum
GSM3404253	AD	73	female	0	GSM3404253	serum
GSM3404254	AD	87	female	0	GSM3404254	serum
GSM3404255	AD	80	female	0	GSM3404255	serum
GSM3404256	AD	76	female	0	GSM3404256	serum
GSM3404257	AD	79	female	0	GSM3404257	serum
GSM3404258	AD	74	female	2	GSM3404258	serum
GSM3404259	AD	78	male	0	GSM3404259	serum
GSM3404260	AD	77	female	0	GSM3404260	serum
GSM3404261	AD	72	female	0	GSM3404261	serum
GSM3404262	AD	77	female	0	GSM3404262	serum
GSM3404263	AD	79	female	0	GSM3404263	serum
GSM3404264	AD	74	female	1	GSM3404264	serum
GSM3404265	AD	76	male	0	GSM3404265	serum
GSM3404266	AD	82	male	1	GSM3404266	serum
GSM3404267	AD	75	female	1	GSM3404267	serum
GSM3404268	AD	83	female	1	GSM3404268	serum
GSM3404269	AD	80	female	0	GSM3404269	serum
GSM3404270	AD	70	female	0	GSM3404270	serum
GSM3404271	AD	88	female	0	GSM3404271	serum
GSM3404272	AD	77	female	0	GSM3404272	serum
GSM3404273	AD	84	female	0	GSM3404273	serum
GSM3404274	AD	86	female	0	GSM3404274	serum
GSM3404275	AD	82	female	0	GSM3404275	serum
GSM3404276	AD	75	female	0	GSM3404276	serum
GSM3404277	AD	81	female	2	GSM3404277	serum
GSM3404278	AD	76	male	1	GSM3404278	serum
GSM3404279	AD	79	female	0	GSM3404279	serum
GSM3404280	AD	91	male	0	GSM3404280	serum
GSM3404281	AD	78	male	0	GSM3404281	serum
GSM3404282	AD	79	female	0	GSM3404282	serum
GSM3404283	AD	76	female	1	GSM3404283	serum
GSM3404284	AD	86	female	2	GSM3404284	serum
GSM3404285	AD	85	female	0	GSM3404285	serum
GSM3404286	AD	69	male	0	GSM3404286	serum
GSM3404287	AD	82	male	1	GSM3404287	serum
GSM3404288	AD	73	female	0	GSM3404288	serum
GSM3404289	AD	77	female	1	GSM3404289	serum
GSM3404290	AD	78	female	1	GSM3404290	serum
GSM3404291	AD	80	female	0	GSM3404291	serum
GSM3404292	AD	79	female	0	GSM3404292	serum
GSM3404293	AD	77	male	0	GSM3404293	serum
GSM3404294	AD	69	female	2	GSM3404294	serum
GSM3404295	AD	78	female	0	GSM3404295	serum
GSM3404296	AD	81	male	1	GSM3404296	serum
GSM3404297	AD	82	female	0	GSM3404297	serum
GSM3404298	AD	82	male	0	GSM3404298	serum
GSM3404299	AD	71	female	2	GSM3404299	serum
GSM3404300	AD	84	male	0	GSM3404300	serum
GSM3404301	AD	86	female	1	GSM3404301	serum
GSM3404302	AD	74	female	0	GSM3404302	serum
GSM3404303	AD	83	male	0	GSM3404303	serum
GSM3404304	AD	86	female	0	GSM3404304	serum
GSM3404305	AD	74	female	2	GSM3404305	serum
GSM3404306	AD	81	female	0	GSM3404306	serum
GSM3404307	AD	78	female	1	GSM3404307	serum
GSM3404308	AD	79	male	0	GSM3404308	serum
GSM3404309	AD	76	female	1	GSM3404309	serum
GSM3404310	AD	73	male	1	GSM3404310	serum
GSM3404311	AD	83	male	0	GSM3404311	serum
GSM3404312	AD	80	female	1	GSM3404312	serum
GSM3404313	AD	72	female	0	GSM3404313	serum
GSM3404314	AD	79	female	1	GSM3404314	serum
GSM3404315	AD	75	female	0	GSM3404315	serum
GSM3404316	AD	87	female	0	GSM3404316	serum
GSM3404317	AD	73	female	0	GSM3404317	serum
GSM3404318	AD	79	female	0	GSM3404318	serum
GSM3404319	AD	84	female	1	GSM3404319	serum
GSM3404320	AD	84	female	1	GSM3404320	serum
GSM3404321	AD	73	female	0	GSM3404321	serum
GSM3404322	AD	84	female	1	GSM3404322	serum
GSM3404323	AD	80	female	2	GSM3404323	serum
GSM3404324	AD	74	female	0	GSM3404324	serum
GSM3404325	AD	79	male	0	GSM3404325	serum
GSM3404326	AD	76	female	1	GSM3404326	serum
GSM3404327	AD	76	male	0	GSM3404327	serum
GSM3404328	AD	83	male	0	GSM3404328	serum
GSM3404329	AD	84	male	0	GSM3404329	serum
GSM3404330	AD	81	female	1	GSM3404330	serum
GSM3404331	AD	73	female	0	GSM3404331	serum
GSM3404332	AD	81	female	0	GSM3404332	serum
GSM3404333	AD	80	female	1	GSM3404333	serum
GSM3404334	AD	84	female	0	GSM3404334	serum
GSM3404335	AD	83	female	0	GSM3404335	serum
GSM3404336	AD	80	male	0	GSM3404336	serum
GSM3404337	AD	80	male	0	GSM3404337	serum
GSM3404338	AD	88	female	1	GSM3404338	serum
GSM3404339	AD	85	female	0	GSM3404339	serum
GSM3404340	AD	78	female	1	GSM3404340	serum
GSM3404341	AD	82	female	1	GSM3404341	serum
GSM3404342	AD	79	female	0	GSM3404342	serum
GSM3404343	AD	83	female	0	GSM3404343	serum
GSM3404344	AD	81	male	2	GSM3404344	serum
GSM3404345	AD	91	female	0	GSM3404345	serum
GSM3404346	AD	69	male	0	GSM3404346	serum
GSM3404347	AD	83	female	0	GSM3404347	serum
GSM3404348	AD	84	female	1	GSM3404348	serum
GSM3404349	AD	73	female	1	GSM3404349	serum
GSM3404350	AD	77	female	0	GSM3404350	serum
GSM3404351	AD	83	male	1	GSM3404351	serum
GSM3404352	AD	81	male	0	GSM3404352	serum
GSM3404353	AD	80	female	1	GSM3404353	serum
GSM3404354	AD	79	female	0	GSM3404354	serum
GSM3404355	AD	81	female	1	GSM3404355	serum
GSM3404356	AD	82	female	0	GSM3404356	serum
GSM3404357	AD	66	female	0	GSM3404357	serum
GSM3404358	AD	78	female	0	GSM3404358	serum
GSM3404359	AD	79	female	0	GSM3404359	serum
GSM3404360	AD	78	female	0	GSM3404360	serum
GSM3404361	AD	81	male	2	GSM3404361	serum
GSM3404362	AD	76	male	0	GSM3404362	serum
GSM3404363	AD	83	female	0	GSM3404363	serum
GSM3404364	AD	85	female	0	GSM3404364	serum
GSM3404365	AD	73	female	0	GSM3404365	serum
GSM3404366	AD	87	female	0	GSM3404366	serum
GSM3404367	AD	83	female	0	GSM3404367	serum
GSM3404368	AD	88	female	0	GSM3404368	serum
GSM3404369	AD	75	female	0	GSM3404369	serum
GSM3404370	AD	80	female	0	GSM3404370	serum
GSM3404371	AD	77	female	0	GSM3404371	serum
GSM3404372	AD	81	female	0	GSM3404372	serum
GSM3404373	AD	83	female	0	GSM3404373	serum
GSM3404374	AD	83	female	0	GSM3404374	serum
GSM3404375	AD	86	male	0	GSM3404375	serum
GSM3404376	AD	72	male	0	GSM3404376	serum
GSM3404377	AD	75	female	1	GSM3404377	serum
GSM3404378	AD	80	female	0	GSM3404378	serum
GSM3404379	AD	88	female	1	GSM3404379	serum
GSM3404380	AD	74	female	1	GSM3404380	serum
GSM3404381	AD	79	female	1	GSM3404381	serum
GSM3404382	AD	89	female	0	GSM3404382	serum
GSM3404383	AD	83	female	0	GSM3404383	serum
GSM3404384	AD	65	male	1	GSM3404384	serum
GSM3404385	AD	82	female	2	GSM3404385	serum
GSM3404386	AD	91	female	0	GSM3404386	serum
GSM3404387	AD	74	male	0	GSM3404387	serum
GSM3404388	AD	83	female	0	GSM3404388	serum
GSM3404389	AD	69	male	1	GSM3404389	serum
GSM3404390	AD	81	female	1	GSM3404390	serum
GSM3404391	AD	80	female	1	GSM3404391	serum
GSM3404392	AD	82	male	0	GSM3404392	serum
GSM3404393	AD	75	female	0	GSM3404393	serum
GSM3404394	AD	77	male	1	GSM3404394	serum
GSM3404395	AD	83	female	1	GSM3404395	serum
GSM3404396	AD	82	female	0	GSM3404396	serum
GSM3404397	AD	85	female	0	GSM3404397	serum
GSM3404398	AD	84	female	0	GSM3404398	serum
GSM3404399	AD	72	female	1	GSM3404399	serum
GSM3404400	AD	93	male	0	GSM3404400	serum
GSM3404401	AD	72	female	2	GSM3404401	serum
GSM3404402	AD	83	female	0	GSM3404402	serum
GSM3404403	AD	78	female	2	GSM3404403	serum
GSM3404404	AD	66	male	1	GSM3404404	serum
GSM3404405	AD	72	female	1	GSM3404405	serum
GSM3404406	AD	64	female	0	GSM3404406	serum
GSM3404407	AD	95	female	0	GSM3404407	serum
GSM3404408	AD	85	female	0	GSM3404408	serum
GSM3404409	AD	88	female	0	GSM3404409	serum
GSM3404410	AD	77	male	1	GSM3404410	serum
GSM3404411	AD	88	male	0	GSM3404411	serum
GSM3404412	AD	76	female	1	GSM3404412	serum
GSM3404413	AD	87	female	1	GSM3404413	serum
GSM3404414	AD	87	female	0	GSM3404414	serum
GSM3404415	AD	79	female	1	GSM3404415	serum
GSM3404416	AD	73	male	1	GSM3404416	serum
GSM3404417	AD	82	female	1	GSM3404417	serum
GSM3404418	AD	84	female	1	GSM3404418	serum
GSM3404419	AD	83	female	1	GSM3404419	serum
GSM3404420	AD	86	female	1	GSM3404420	serum
GSM3404421	AD	73	male	0	GSM3404421	serum
GSM3404422	AD	71	female	0	GSM3404422	serum
GSM3404423	AD	79	male	1	GSM3404423	serum
GSM3404424	AD	81	male	1	GSM3404424	serum
GSM3404425	AD	86	male	1	GSM3404425	serum
GSM3404426	AD	84	female	0	GSM3404426	serum
GSM3404427	AD	84	female	1	GSM3404427	serum
GSM3404428	AD	83	female	1	GSM3404428	serum
GSM3404429	AD	70	female	2	GSM3404429	serum
GSM3404430	AD	91	male	0	GSM3404430	serum
GSM3404431	AD	77	female	1	GSM3404431	serum
GSM3404432	AD	80	male	0	GSM3404432	serum
GSM3404433	AD	85	female	0	GSM3404433	serum
GSM3404434	AD	82	female	0	GSM3404434	serum
GSM3404435	AD	88	female	0	GSM3404435	serum
GSM3404436	AD	69	female	1	GSM3404436	serum
GSM3404437	AD	86	female	0	GSM3404437	serum
GSM3404438	AD	78	female	0	GSM3404438	serum
GSM3404439	AD	69	male	0	GSM3404439	serum
GSM3404440	AD	89	female	0	GSM3404440	serum
GSM3404441	AD	84	female	1	GSM3404441	serum
GSM3404442	AD	82	female	1	GSM3404442	serum
GSM3404443	AD	84	female	1	GSM3404443	serum
GSM3404444	AD	79	male	1	GSM3404444	serum
GSM3404445	AD	65	female	2	GSM3404445	serum
GSM3404446	AD	77	female	2	GSM3404446	serum
GSM3404447	AD	74	female	0	GSM3404447	serum
GSM3404448	AD	71	male	1	GSM3404448	serum
GSM3404449	AD	79	male	0	GSM3404449	serum
GSM3404450	AD	82	male	0	GSM3404450	serum
GSM3404451	AD	79	male	1	GSM3404451	serum
GSM3404452	AD	86	female	0	GSM3404452	serum
GSM3404453	AD	84	female	0	GSM3404453	serum
GSM3404454	AD	83	female	1	GSM3404454	serum
GSM3404455	AD	65	female	1	GSM3404455	serum
GSM3404456	AD	72	female	1	GSM3404456	serum
GSM3404457	AD	77	female	0	GSM3404457	serum
GSM3404458	AD	81	female	1	GSM3404458	serum
GSM3404459	AD	82	female	2	GSM3404459	serum
GSM3404460	AD	80	female	0	GSM3404460	serum
GSM3404461	AD	88	male	0	GSM3404461	serum
GSM3404462	AD	66	female	1	GSM3404462	serum
GSM3404463	AD	73	male	1	GSM3404463	serum
GSM3404464	AD	71	male	2	GSM3404464	serum
GSM3404465	AD	69	male	0	GSM3404465	serum
GSM3404466	AD	89	female	0	GSM3404466	serum
GSM3404467	AD	64	male	1	GSM3404467	serum
GSM3404468	AD	85	female	1	GSM3404468	serum
GSM3404469	AD	84	female	1	GSM3404469	serum
GSM3404470	AD	68	male	1	GSM3404470	serum
GSM3404471	AD	76	female	1	GSM3404471	serum
GSM3404472	AD	71	male	1	GSM3404472	serum
GSM3404473	AD	74	male	0	GSM3404473	serum
GSM3404474	AD	60	female	0	GSM3404474	serum
GSM3404475	AD	75	female	0	GSM3404475	serum
GSM3404476	AD	76	female	1	GSM3404476	serum
GSM3404477	AD	87	male	1	GSM3404477	serum
GSM3404478	AD	80	male	0	GSM3404478	serum
GSM3404479	AD	90	male	0	GSM3404479	serum
GSM3404480	AD	81	female	1	GSM3404480	serum
GSM3404481	AD	70	male	0	GSM3404481	serum
GSM3404482	AD	77	male	0	GSM3404482	serum
GSM3404483	AD	76	female	1	GSM3404483	serum
GSM3404484	AD	72	female	0	GSM3404484	serum
GSM3404485	AD	91	female	0	GSM3404485	serum
GSM3404486	AD	81	female	2	GSM3404486	serum
GSM3404487	AD	74	female	1	GSM3404487	serum
GSM3404488	AD	64	female	0	GSM3404488	serum
GSM3404489	AD	81	male	2	GSM3404489	serum
GSM3404490	AD	72	female	0	GSM3404490	serum
GSM3404491	AD	80	male	1	GSM3404491	serum
GSM3404492	AD	80	female	0	GSM3404492	serum
GSM3404493	AD	87	female	0	GSM3404493	serum
GSM3404494	AD	70	female	0	GSM3404494	serum
GSM3404495	AD	81	female	0	GSM3404495	serum
GSM3404496	AD	86	female	1	GSM3404496	serum
GSM3404497	AD	76	male	1	GSM3404497	serum
GSM3404498	AD	87	male	0	GSM3404498	serum
GSM3404499	AD	83	male	1	GSM3404499	serum
GSM3404500	AD	63	male	2	GSM3404500	serum
GSM3404501	AD	85	female	1	GSM3404501	serum
GSM3404502	AD	74	female	0	GSM3404502	serum
GSM3404503	AD	71	female	1	GSM3404503	serum
GSM3404504	AD	74	male	0	GSM3404504	serum
GSM3404505	AD	78	female	0	GSM3404505	serum
GSM3404506	AD	90	female	0	GSM3404506	serum
GSM3404507	AD	63	male	1	GSM3404507	serum
GSM3404508	AD	67	female	1	GSM3404508	serum
GSM3404509	AD	85	female	1	GSM3404509	serum
GSM3404510	AD	81	female	0	GSM3404510	serum
GSM3404511	AD	79	female	1	GSM3404511	serum
GSM3404512	AD	75	female	0	GSM3404512	serum
GSM3404513	AD	80	female	0	GSM3404513	serum
GSM3404514	AD	81	male	0	GSM3404514	serum
GSM3404515	AD	83	female	0	GSM3404515	serum
GSM3404516	AD	75	male	1	GSM3404516	serum
GSM3404517	AD	89	female	0	GSM3404517	serum
GSM3404518	AD	80	male	0	GSM3404518	serum
GSM3404519	AD	81	female	1	GSM3404519	serum
GSM3404520	AD	87	female	0	GSM3404520	serum
GSM3404521	AD	78	female	1	GSM3404521	serum
GSM3404522	AD	83	female	0	GSM3404522	serum
GSM3404523	AD	66	female	2	GSM3404523	serum
GSM3404524	AD	84	male	0	GSM3404524	serum
GSM3404525	AD	86	female	1	GSM3404525	serum
GSM3404526	AD	70	male	0	GSM3404526	serum
GSM3404527	AD	86	female	0	GSM3404527	serum
GSM3404528	AD	81	female	1	GSM3404528	serum
GSM3404529	AD	73	male	1	GSM3404529	serum
GSM3404530	AD	82	female	0	GSM3404530	serum
GSM3404531	AD	77	male	0	GSM3404531	serum
GSM3404532	AD	78	female	0	GSM3404532	serum
GSM3404533	AD	89	female	0	GSM3404533	serum
GSM3404534	AD	82	female	1	GSM3404534	serum
GSM3404535	AD	76	female	1	GSM3404535	serum
GSM3404536	AD	86	female	0	GSM3404536	serum
GSM3404537	AD	76	female	1	GSM3404537	serum
GSM3404538	AD	73	female	1	GSM3404538	serum
GSM3404539	AD	87	male	0	GSM3404539	serum
GSM3404540	AD	82	male	1	GSM3404540	serum
GSM3404541	AD	89	female	0	GSM3404541	serum
GSM3404542	AD	90	male	0	GSM3404542	serum
GSM3404543	AD	80	female	2	GSM3404543	serum
GSM3404544	AD	83	female	0	GSM3404544	serum
GSM3404545	AD	76	female	2	GSM3404545	serum
GSM3404546	AD	81	male	0	GSM3404546	serum
GSM3404547	AD	84	female	0	GSM3404547	serum
GSM3404548	AD	84	male	0	GSM3404548	serum
GSM3404549	AD	79	male	0	GSM3404549	serum
GSM3404550	AD	76	male	1	GSM3404550	serum
GSM3404551	AD	81	female	0	GSM3404551	serum
GSM3404552	AD	71	female	1	GSM3404552	serum
GSM3404553	AD	83	female	0	GSM3404553	serum
GSM3404554	AD	95	female	0	GSM3404554	serum
GSM3404555	AD	83	female	1	GSM3404555	serum
GSM3404556	AD	80	female	0	GSM3404556	serum
GSM3404557	AD	89	male	0	GSM3404557	serum
GSM3404558	AD	84	male	0	GSM3404558	serum
GSM3404559	AD	79	female	0	GSM3404559	serum
GSM3404560	AD	78	female	0	GSM3404560	serum
GSM3404561	AD	77	female	1	GSM3404561	serum
GSM3404562	AD	83	female	0	GSM3404562	serum
GSM3404563	AD	83	female	0	GSM3404563	serum
GSM3404564	AD	76	female	0	GSM3404564	serum
GSM3404565	AD	81	male	2	GSM3404565	serum
GSM3404566	AD	91	female	0	GSM3404566	serum
GSM3404567	AD	84	male	1	GSM3404567	serum
GSM3404568	AD	83	female	0	GSM3404568	serum
GSM3404569	AD	82	male	0	GSM3404569	serum
GSM3404570	AD	74	female	0	GSM3404570	serum
GSM3404571	AD	70	female	0	GSM3404571	serum
GSM3404572	AD	89	male	0	GSM3404572	serum
GSM3404573	AD	83	female	0	GSM3404573	serum
GSM3404574	AD	72	male	1	GSM3404574	serum
GSM3404575	AD	83	female	1	GSM3404575	serum
GSM3404576	AD	62	female	0	GSM3404576	serum
GSM3404577	AD	73	male	1	GSM3404577	serum
GSM3404578	AD	73	female	1	GSM3404578	serum
GSM3404579	AD	76	female	0	GSM3404579	serum
GSM3404580	AD	86	female	1	GSM3404580	serum
GSM3404581	AD	85	female	0	GSM3404581	serum
GSM3404582	AD	82	male	0	GSM3404582	serum
GSM3404583	AD	80	male	0	GSM3404583	serum
GSM3404584	AD	72	female	0	GSM3404584	serum
GSM3404585	AD	78	male	0	GSM3404585	serum
GSM3404586	AD	80	female	0	GSM3404586	serum
GSM3404587	AD	81	female	0	GSM3404587	serum
GSM3404588	AD	76	male	0	GSM3404588	serum
GSM3404589	AD	64	male	0	GSM3404589	serum
GSM3404590	AD	83	female	0	GSM3404590	serum
GSM3404591	AD	72	female	1	GSM3404591	serum
GSM3404592	AD	88	male	1	GSM3404592	serum
GSM3404593	AD	82	female	0	GSM3404593	serum
GSM3404594	AD	89	male	0	GSM3404594	serum
GSM3404595	AD	86	male	0	GSM3404595	serum
GSM3404596	AD	81	male	0	GSM3404596	serum
GSM3404597	AD	81	female	1	GSM3404597	serum
GSM3404598	AD	91	male	0	GSM3404598	serum
GSM3404599	AD	73	male	0	GSM3404599	serum
GSM3404600	AD	82	female	0	GSM3404600	serum
GSM3404601	AD	87	male	0	GSM3404601	serum
GSM3404602	AD	80	male	0	GSM3404602	serum
GSM3404603	AD	81	male	0	GSM3404603	serum
GSM3404604	AD	82	male	0	GSM3404604	serum
GSM3404605	AD	71	female	1	GSM3404605	serum
GSM3404606	AD	89	female	0	GSM3404606	serum
GSM3404607	AD	83	female	1	GSM3404607	serum
GSM3404608	AD	78	female	0	GSM3404608	serum
GSM3404609	AD	82	female	0	GSM3404609	serum
GSM3404610	AD	84	female	1	GSM3404610	serum
GSM3404611	AD	85	female	0	GSM3404611	serum
GSM3404612	AD	80	female	0	GSM3404612	serum
GSM3404613	AD	75	female	1	GSM3404613	serum
GSM3404614	AD	76	male	1	GSM3404614	serum
GSM3404615	AD	75	male	1	GSM3404615	serum
GSM3404616	AD	78	female	0	GSM3404616	serum
GSM3404617	AD	86	female	1	GSM3404617	serum
GSM3404618	AD	81	female	0	GSM3404618	serum
GSM3404619	AD	71	male	1	GSM3404619	serum
GSM3404620	AD	84	male	0	GSM3404620	serum
GSM3404621	AD	86	male	0	GSM3404621	serum
GSM3404622	AD	77	female	1	GSM3404622	serum
GSM3404623	AD	78	male	1	GSM3404623	serum
GSM3404624	AD	77	female	0	GSM3404624	serum
GSM3404625	AD	83	female	0	GSM3404625	serum
GSM3404626	AD	82	female	0	GSM3404626	serum
GSM3404627	AD	95	female	0	GSM3404627	serum
GSM3404628	AD	82	female	0	GSM3404628	serum
GSM3404629	AD	80	male	0	GSM3404629	serum
GSM3404630	AD	84	female	1	GSM3404630	serum
GSM3404631	AD	84	female	0	GSM3404631	serum
GSM3404632	AD	79	female	0	GSM3404632	serum
GSM3404633	AD	80	male	1	GSM3404633	serum
GSM3404634	AD	78	female	1	GSM3404634	serum
GSM3404635	AD	88	female	0	GSM3404635	serum
GSM3404636	AD	77	male	1	GSM3404636	serum
GSM3404637	AD	70	male	2	GSM3404637	serum
GSM3404638	AD	81	male	1	GSM3404638	serum
GSM3404639	AD	80	male	1	GSM3404639	serum
GSM3404640	AD	74	male	0	GSM3404640	serum
GSM3404641	AD	91	female	1	GSM3404641	serum
GSM3404642	AD	79	male	2	GSM3404642	serum
GSM3404643	AD	82	female	0	GSM3404643	serum
GSM3404644	AD	78	male	2	GSM3404644	serum
GSM3404645	AD	70	male	0	GSM3404645	serum
GSM3404646	AD	82	male	1	GSM3404646	serum
GSM3404647	AD	78	female	1	GSM3404647	serum
GSM3404648	AD	77	male	0	GSM3404648	serum
GSM3404649	AD	77	female	0	GSM3404649	serum
GSM3404650	AD	80	male	1	GSM3404650	serum
GSM3404651	AD	86	female	1	GSM3404651	serum
GSM3404652	AD	79	female	0	GSM3404652	serum
GSM3404653	AD	86	female	0	GSM3404653	serum
GSM3404654	AD	79	male	0	GSM3404654	serum
GSM3404655	AD	77	female	1	GSM3404655	serum
GSM3404656	AD	86	female	0	GSM3404656	serum
GSM3404657	AD	80	female	0	GSM3404657	serum
GSM3404658	AD	82	female	2	GSM3404658	serum
GSM3404659	AD	77	male	0	GSM3404659	serum
GSM3404660	AD	72	female	0	GSM3404660	serum
GSM3404661	AD	86	male	1	GSM3404661	serum
GSM3404662	AD	73	female	0	GSM3404662	serum
GSM3404663	AD	67	male	2	GSM3404663	serum
GSM3404664	AD	85	female	0	GSM3404664	serum
GSM3404665	AD	86	male	0	GSM3404665	serum
GSM3404666	AD	78	female	1	GSM3404666	serum
GSM3404667	AD	74	female	1	GSM3404667	serum
GSM3404668	AD	67	male	0	GSM3404668	serum
GSM3404669	AD	85	male	0	GSM3404669	serum
GSM3404670	AD	75	female	2	GSM3404670	serum
GSM3404671	AD	84	male	0	GSM3404671	serum
GSM3404672	AD	78	female	0	GSM3404672	serum
GSM3404673	AD	84	female	0	GSM3404673	serum
GSM3404674	AD	82	male	1	GSM3404674	serum
GSM3404675	AD	84	female	1	GSM3404675	serum
GSM3404676	AD	81	female	0	GSM3404676	serum
GSM3404677	AD	78	female	0	GSM3404677	serum
GSM3404678	AD	92	female	0	GSM3404678	serum
GSM3404679	AD	84	female	1	GSM3404679	serum
GSM3404680	AD	75	male	0	GSM3404680	serum
GSM3404681	AD	85	female	0	GSM3404681	serum
GSM3404682	AD	89	male	1	GSM3404682	serum
GSM3404683	AD	83	male	0	GSM3404683	serum
GSM3404684	AD	84	female	0	GSM3404684	serum
GSM3404685	AD	73	female	1	GSM3404685	serum
GSM3404686	AD	82	female	0	GSM3404686	serum
GSM3404687	AD	70	female	1	GSM3404687	serum
GSM3404688	AD	91	male	0	GSM3404688	serum
GSM3404689	AD	81	male	1	GSM3404689	serum
GSM3404690	AD	85	female	0	GSM3404690	serum
GSM3404691	AD	90	male	0	GSM3404691	serum
GSM3404692	AD	74	female	0	GSM3404692	serum
GSM3404693	AD	82	female	0	GSM3404693	serum
GSM3404694	AD	85	female	0	GSM3404694	serum
GSM3404695	AD	79	female	0	GSM3404695	serum
GSM3404696	AD	83	female	0	GSM3404696	serum
GSM3404697	AD	66	female	2	GSM3404697	serum
GSM3404698	AD	72	female	0	GSM3404698	serum
GSM3404699	AD	78	male	0	GSM3404699	serum
GSM3404700	AD	85	female	1	GSM3404700	serum
GSM3404701	AD	84	female	0	GSM3404701	serum
GSM3404702	AD	84	female	1	GSM3404702	serum
GSM3404703	AD	81	female	0	GSM3404703	serum
GSM3404704	AD	77	male	1	GSM3404704	serum
GSM3404705	AD	88	female	0	GSM3404705	serum
GSM3404706	AD	69	female	2	GSM3404706	serum
GSM3404707	AD	87	male	1	GSM3404707	serum
GSM3404708	AD	78	female	1	GSM3404708	serum
GSM3404709	AD	88	male	0	GSM3404709	serum
GSM3404710	AD	72	male	2	GSM3404710	serum
GSM3404711	AD	81	female	0	GSM3404711	serum
GSM3404712	AD	73	male	0	GSM3404712	serum
GSM3404713	AD	87	female	0	GSM3404713	serum
GSM3404714	AD	83	female	1	GSM3404714	serum
GSM3404715	AD	84	male	0	GSM3404715	serum
GSM3404716	AD	78	male	1	GSM3404716	serum
GSM3404717	AD	87	male	0	GSM3404717	serum
GSM3404718	AD	75	male	0	GSM3404718	serum
GSM3404719	AD	65	female	1	GSM3404719	serum
GSM3404720	AD	85	female	0	GSM3404720	serum
GSM3404721	AD	90	female	0	GSM3404721	serum
GSM3404722	AD	78	female	1	GSM3404722	serum
GSM3404723	AD	82	female	1	GSM3404723	serum
GSM3404724	AD	88	female	0	GSM3404724	serum
GSM3404725	AD	70	male	1	GSM3404725	serum
GSM3404726	AD	84	female	0	GSM3404726	serum
GSM3404727	AD	85	male	0	GSM3404727	serum
GSM3404728	AD	81	female	0	GSM3404728	serum
GSM3404729	AD	89	female	0	GSM3404729	serum
GSM3404730	AD	88	female	0	GSM3404730	serum
GSM3404731	AD	85	female	1	GSM3404731	serum
GSM3404732	AD	80	female	1	GSM3404732	serum
GSM3404733	AD	84	female	1	GSM3404733	serum
GSM3404734	AD	81	female	0	GSM3404734	serum
GSM3404735	AD	91	female	1	GSM3404735	serum
GSM3404736	AD	75	female	2	GSM3404736	serum
GSM3404737	AD	82	female	0	GSM3404737	serum
GSM3404738	AD	87	female	0	GSM3404738	serum
GSM3404739	AD	73	female	1	GSM3404739	serum
GSM3404740	AD	80	male	0	GSM3404740	serum
GSM3404741	AD	77	male	0	GSM3404741	serum
GSM3404742	AD	68	female	1	GSM3404742	serum
GSM3404743	AD	75	male	0	GSM3404743	serum
GSM3404744	AD	80	female	0	GSM3404744	serum
GSM3404745	AD	75	female	1	GSM3404745	serum
GSM3404746	AD	83	male	0	GSM3404746	serum
GSM3404747	AD	84	female	1	GSM3404747	serum
GSM3404748	AD	80	female	0	GSM3404748	serum
GSM3404749	AD	78	male	1	GSM3404749	serum
GSM3404750	AD	89	female	0	GSM3404750	serum
GSM3404751	AD	77	female	1	GSM3404751	serum
GSM3404752	AD	84	male	0	GSM3404752	serum
GSM3404753	AD	86	female	0	GSM3404753	serum
GSM3404754	AD	82	female	0	GSM3404754	serum
GSM3404755	AD	74	female	1	GSM3404755	serum
GSM3404756	AD	85	female	2	GSM3404756	serum
GSM3404757	AD	81	female	0	GSM3404757	serum
GSM3404758	AD	73	male	0	GSM3404758	serum
GSM3404759	AD	78	female	1	GSM3404759	serum
GSM3404760	AD	82	female	1	GSM3404760	serum
GSM3404761	AD	83	female	0	GSM3404761	serum
GSM3404762	AD	81	female	1	GSM3404762	serum
GSM3404763	AD	69	male	2	GSM3404763	serum
GSM3404764	AD	86	female	0	GSM3404764	serum
GSM3404765	AD	81	female	1	GSM3404765	serum
GSM3404766	AD	80	female	1	GSM3404766	serum
GSM3404767	AD	80	female	0	GSM3404767	serum
GSM3404768	AD	85	female	1	GSM3404768	serum
GSM3404769	AD	73	male	1	GSM3404769	serum
GSM3404770	AD	77	female	0	GSM3404770	serum
GSM3404771	AD	79	female	1	GSM3404771	serum
GSM3404772	AD	74	female	0	GSM3404772	serum
GSM3404773	AD	82	female	0	GSM3404773	serum
GSM3404774	AD	72	female	1	GSM3404774	serum
GSM3404775	AD	80	female	1	GSM3404775	serum
GSM3404776	AD	75	female	0	GSM3404776	serum
GSM3404777	AD	75	male	1	GSM3404777	serum
GSM3404778	AD	82	female	0	GSM3404778	serum
GSM3404779	AD	61	male	0	GSM3404779	serum
GSM3404780	AD	71	male	0	GSM3404780	serum
GSM3404781	AD	82	female	0	GSM3404781	serum
GSM3404983	NC	72	male	0	GSM3404983	serum
GSM3404984	NC	72	female	0	GSM3404984	serum
GSM3404985	NC	66	male	0	GSM3404985	serum
GSM3404986	NC	82	male	1	GSM3404986	serum
GSM3404987	NC	81	male	0	GSM3404987	serum
GSM3404988	NC	79	female	0	GSM3404988	serum
GSM3404989	NC	72	male	0	GSM3404989	serum
GSM3404990	NC	67	male	0	GSM3404990	serum
GSM3404991	NC	77	female	0	GSM3404991	serum
GSM3404992	NC	76	female	0	GSM3404992	serum
GSM3404993	NC	68	female	0	GSM3404993	serum
GSM3404994	NC	75	male	0	GSM3404994	serum
GSM3404995	NC	89	male	0	GSM3404995	serum
GSM3404996	NC	87	female	0	GSM3404996	serum
GSM3404997	NC	77	female	0	GSM3404997	serum
GSM3404998	NC	65	male	1	GSM3404998	serum
GSM3404999	NC	75	male	0	GSM3404999	serum
GSM3405000	NC	74	female	0	GSM3405000	serum
GSM3405001	NC	85	male	0	GSM3405001	serum
GSM3405002	NC	75	male	0	GSM3405002	serum
GSM3405003	NC	74	female	1	GSM3405003	serum
GSM3405004	NC	77	female	0	GSM3405004	serum
GSM3405005	NC	81	female	0	GSM3405005	serum
GSM3405006	NC	79	female	0	GSM3405006	serum
GSM3405007	NC	85	female	0	GSM3405007	serum
GSM3405008	NC	74	female	1	GSM3405008	serum
GSM3405009	NC	71	male	0	GSM3405009	serum
GSM3405010	NC	71	female	1	GSM3405010	serum
GSM3405011	NC	67	male	0	GSM3405011	serum
GSM3405012	NC	75	female	0	GSM3405012	serum
GSM3405013	NC	70	female	0	GSM3405013	serum
GSM3405014	NC	93	male	0	GSM3405014	serum
GSM3405015	NC	89	male	1	GSM3405015	serum
GSM3405016	NC	74	female	0	GSM3405016	serum
GSM3405017	NC	76	male	0	GSM3405017	serum
GSM3405018	NC	71	male	0	GSM3405018	serum
GSM3405019	NC	76	male	0	GSM3405019	serum
GSM3405020	NC	80	female	0	GSM3405020	serum
GSM3405021	NC	69	female	0	GSM3405021	serum
GSM3405022	NC	76	male	1	GSM3405022	serum
GSM3405023	NC	81	male	1	GSM3405023	serum
GSM3405024	NC	66	female	0	GSM3405024	serum
GSM3405025	NC	71	female	0	GSM3405025	serum
GSM3405026	NC	73	female	1	GSM3405026	serum
GSM3405027	NC	67	male	0	GSM3405027	serum
GSM3405028	NC	88	female	0	GSM3405028	serum
GSM3405029	NC	70	male	0	GSM3405029	serum
GSM3405030	NC	77	male	1	GSM3405030	serum
GSM3405031	NC	69	male	0	GSM3405031	serum
GSM3405032	NC	82	female	0	GSM3405032	serum
GSM3405033	NC	79	male	0	GSM3405033	serum
GSM3405034	NC	73	female	0	GSM3405034	serum
GSM3405035	NC	81	male	0	GSM3405035	serum
GSM3405036	NC	70	male	0	GSM3405036	serum
GSM3405037	NC	78	female	0	GSM3405037	serum
GSM3405038	NC	68	female	0	GSM3405038	serum
GSM3405039	NC	72	female	1	GSM3405039	serum
GSM3405040	NC	73	female	1	GSM3405040	serum
GSM3405041	NC	70	male	0	GSM3405041	serum
GSM3405042	NC	81	male	0	GSM3405042	serum
GSM3405043	NC	72	male	0	GSM3405043	serum
GSM3405044	NC	76	female	1	GSM3405044	serum
GSM3405045	NC	70	female	0	GSM3405045	serum
GSM3405046	NC	67	female	0	GSM3405046	serum
GSM3405047	NC	74	female	0	GSM3405047	serum
GSM3405048	NC	78	female	0	GSM3405048	serum
GSM3405049	NC	69	female	0	GSM3405049	serum
GSM3405050	NC	70	female	1	GSM3405050	serum
GSM3405051	NC	91	male	0	GSM3405051	serum
GSM3405052	NC	70	female	0	GSM3405052	serum
GSM3405053	NC	70	female	0	GSM3405053	serum
GSM3405054	NC	73	female	0	GSM3405054	serum
GSM3405055	NC	63	male	0	GSM3405055	serum
GSM3405056	NC	66	male	0	GSM3405056	serum
GSM3405057	NC	65	female	1	GSM3405057	serum
GSM3405058	NC	84	male	0	GSM3405058	serum
GSM3405059	NC	66	male	0	GSM3405059	serum
GSM3405060	NC	72	male	0	GSM3405060	serum
GSM3405061	NC	69	male	0	GSM3405061	serum
GSM3405062	NC	75	female	0	GSM3405062	serum
GSM3405063	NC	70	female	0	GSM3405063	serum
GSM3405064	NC	68	male	0	GSM3405064	serum
GSM3405065	NC	70	female	0	GSM3405065	serum
GSM3405066	NC	73	female	0	GSM3405066	serum
GSM3405067	NC	74	male	0	GSM3405067	serum
GSM3405068	NC	67	male	0	GSM3405068	serum
GSM3405069	NC	82	female	0	GSM3405069	serum
GSM3405070	NC	75	male	0	GSM3405070	serum
GSM3405071	NC	63	female	0	GSM3405071	serum
GSM3405072	NC	63	female	0	GSM3405072	serum
GSM3405073	NC	67	female	0	GSM3405073	serum
GSM3405074	NC	78	female	0	GSM3405074	serum
GSM3405075	NC	64	female	0	GSM3405075	serum
GSM3405076	NC	80	female	0	GSM3405076	serum
GSM3405077	NC	86	male	1	GSM3405077	serum
GSM3405078	NC	69	female	0	GSM3405078	serum
GSM3405079	NC	86	male	0	GSM3405079	serum
GSM3405080	NC	78	female	0	GSM3405080	serum
GSM3405081	NC	77	male	0	GSM3405081	serum
GSM3405082	NC	62	male	2	GSM3405082	serum
GSM3405083	NC	79	female	1	GSM3405083	serum
GSM3405084	NC	69	female	0	GSM3405084	serum
GSM3405085	NC	77	female	0	GSM3405085	serum
GSM3405086	NC	76	male	1	GSM3405086	serum
GSM3405087	NC	69	male	1	GSM3405087	serum
GSM3405088	NC	75	male	0	GSM3405088	serum
GSM3405089	NC	72	female	0	GSM3405089	serum
GSM3405090	NC	79	male	0	GSM3405090	serum
GSM3405091	NC	66	male	1	GSM3405091	serum
GSM3405092	NC	66	male	0	GSM3405092	serum
GSM3405093	NC	71	male	1	GSM3405093	serum
GSM3405094	NC	68	male	0	GSM3405094	serum
GSM3405095	NC	65	male	0	GSM3405095	serum
GSM3405096	NC	61	male	1	GSM3405096	serum
GSM3405097	NC	73	male	0	GSM3405097	serum
GSM3405098	NC	72	female	0	GSM3405098	serum
GSM3405099	NC	69	female	0	GSM3405099	serum
GSM3405100	NC	71	female	2	GSM3405100	serum
GSM3405101	NC	71	male	0	GSM3405101	serum
GSM3405102	NC	73	male	0	GSM3405102	serum
GSM3405103	NC	64	female	0	GSM3405103	serum
GSM3405104	NC	66	male	0	GSM3405104	serum
GSM3405105	NC	70	male	0	GSM3405105	serum
GSM3405106	NC	71	female	0	GSM3405106	serum
GSM3405107	NC	74	female	0	GSM3405107	serum
GSM3405108	NC	75	female	1	GSM3405108	serum
GSM3405109	NC	72	female	0	GSM3405109	serum
GSM3405110	NC	74	male	0	GSM3405110	serum
GSM3405111	NC	70	male	0	GSM3405111	serum
GSM3405112	NC	64	male	0	GSM3405112	serum
GSM3405113	NC	76	male	1	GSM3405113	serum
GSM3405114	NC	65	female	0	GSM3405114	serum
GSM3405115	NC	67	male	0	GSM3405115	serum
GSM3405116	NC	70	male	0	GSM3405116	serum
GSM3405117	NC	75	female	1	GSM3405117	serum
GSM3405118	NC	76	female	0	GSM3405118	serum
GSM3405119	NC	66	male	0	GSM3405119	serum
GSM3405120	NC	71	male	0	GSM3405120	serum
GSM3405121	NC	69	female	0	GSM3405121	serum
GSM3405122	NC	76	male	1	GSM3405122	serum
GSM3405123	NC	73	female	0	GSM3405123	serum
GSM3405124	NC	65	female	0	GSM3405124	serum
GSM3405125	NC	77	male	0	GSM3405125	serum
GSM3405126	NC	65	male	1	GSM3405126	serum
GSM3405127	NC	62	female	1	GSM3405127	serum
GSM3405128	NC	65	male	0	GSM3405128	serum
GSM3405129	NC	62	male	1	GSM3405129	serum
GSM3405130	NC	62	male	0	GSM3405130	serum
GSM3405131	NC	75	female	0	GSM3405131	serum
GSM3405132	NC	72	male	0	GSM3405132	serum
GSM3405133	NC	64	female	0	GSM3405133	serum
GSM3405134	NC	71	female	0	GSM3405134	serum
GSM3405135	NC	72	male	0	GSM3405135	serum
GSM3405136	NC	69	female	0	GSM3405136	serum
GSM3405137	NC	62	male	0	GSM3405137	serum
GSM3405138	NC	69	male	0	GSM3405138	serum
GSM3405139	NC	67	male	0	GSM3405139	serum
GSM3405140	NC	63	female	0	GSM3405140	serum
GSM3405141	NC	62	male	0	GSM3405141	serum
GSM3405142	NC	82	male	0	GSM3405142	serum
GSM3405143	NC	60	female	1	GSM3405143	serum
GSM3405144	NC	68	female	0	GSM3405144	serum
GSM3405145	NC	68	male	1	GSM3405145	serum
GSM3405146	NC	74	male	0	GSM3405146	serum
GSM3405147	NC	90	male	0	GSM3405147	serum
GSM3405148	NC	72	female	1	GSM3405148	serum
GSM3405149	NC	69	female	0	GSM3405149	serum
GSM3405150	NC	65	female	0	GSM3405150	serum
GSM3405151	NC	65	male	0	GSM3405151	serum
GSM3405152	NC	76	female	0	GSM3405152	serum
GSM3405153	NC	65	female	0	GSM3405153	serum
GSM3405154	NC	68	female	0	GSM3405154	serum
GSM3405155	NC	63	male	0	GSM3405155	serum
GSM3405156	NC	74	male	0	GSM3405156	serum
GSM3405157	NC	61	female	0	GSM3405157	serum
GSM3405158	NC	72	male	0	GSM3405158	serum
GSM3405159	NC	70	male	1	GSM3405159	serum
GSM3405160	NC	66	female	0	GSM3405160	serum
GSM3405161	NC	65	female	0	GSM3405161	serum
GSM3405162	NC	61	male	0	GSM3405162	serum
GSM3405163	NC	75	female	0	GSM3405163	serum
GSM3405164	NC	79	male	0	GSM3405164	serum
GSM3405165	NC	72	male	0	GSM3405165	serum
GSM3405166	NC	71	female	0	GSM3405166	serum
GSM3405167	NC	65	male	0	GSM3405167	serum
GSM3405168	NC	72	female	0	GSM3405168	serum
GSM3405169	NC	76	female	1	GSM3405169	serum
GSM3405170	NC	72	male	0	GSM3405170	serum
GSM3405171	NC	68	female	0	GSM3405171	serum
GSM3405172	NC	67	male	0	GSM3405172	serum
GSM3405173	NC	66	female	0	GSM3405173	serum
GSM3405174	NC	74	female	1	GSM3405174	serum
GSM3405175	NC	76	male	1	GSM3405175	serum
GSM3405176	NC	71	female	0	GSM3405176	serum
GSM3405177	NC	72	male	0	GSM3405177	serum
GSM3405178	NC	82	male	0	GSM3405178	serum
GSM3405179	NC	73	female	0	GSM3405179	serum
GSM3405180	NC	67	male	0	GSM3405180	serum
GSM3405181	NC	69	female	0	GSM3405181	serum
GSM3405182	NC	67	female	1	GSM3405182	serum
GSM3405183	NC	78	male	0	GSM3405183	serum
GSM3405184	NC	75	male	0	GSM3405184	serum
GSM3405185	NC	76	male	0	GSM3405185	serum
GSM3405186	NC	60	male	0	GSM3405186	serum
GSM3405187	NC	74	female	0	GSM3405187	serum
GSM3405188	NC	69	female	1	GSM3405188	serum
GSM3405189	NC	66	female	0	GSM3405189	serum
GSM3405190	NC	66	female	0	GSM3405190	serum
GSM3405191	NC	77	male	0	GSM3405191	serum
GSM3405192	NC	60	female	0	GSM3405192	serum
GSM3405193	NC	62	female	0	GSM3405193	serum
GSM3405194	NC	64	male	0	GSM3405194	serum
GSM3405195	NC	82	male	1	GSM3405195	serum
GSM3405196	NC	68	male	0	GSM3405196	serum
GSM3405197	NC	70	male	0	GSM3405197	serum
GSM3405198	NC	72	male	0	GSM3405198	serum
GSM3405199	NC	72	female	2	GSM3405199	serum
GSM3405200	NC	72	male	0	GSM3405200	serum
GSM3405201	NC	67	male	0	GSM3405201	serum
GSM3405202	NC	63	female	0	GSM3405202	serum
GSM3405203	NC	66	male	0	GSM3405203	serum
GSM3405204	NC	67	female	0	GSM3405204	serum
GSM3405205	NC	69	male	1	GSM3405205	serum
GSM3405206	NC	69	female	0	GSM3405206	serum
GSM3405207	NC	79	male	0	GSM3405207	serum
GSM3405208	NC	80	male	0	GSM3405208	serum
GSM3405209	NC	61	male	0	GSM3405209	serum
GSM3405210	NC	73	male	0	GSM3405210	serum
GSM3405211	NC	71	male	0	GSM3405211	serum
GSM3405212	NC	74	male	0	GSM3405212	serum
GSM3405213	NC	74	male	0	GSM3405213	serum
GSM3405214	NC	60	male	0	GSM3405214	serum
GSM3405215	NC	66	female	0	GSM3405215	serum
GSM3405216	NC	76	male	0	GSM3405216	serum
GSM3405217	NC	64	male	0	GSM3405217	serum
GSM3405218	NC	61	female	1	GSM3405218	serum
GSM3405219	NC	77	female	1	GSM3405219	serum
GSM3405220	NC	73	male	0	GSM3405220	serum
GSM3405221	NC	62	male	0	GSM3405221	serum
GSM3405222	NC	69	female	0	GSM3405222	serum
GSM3405223	NC	81	male	0	GSM3405223	serum
GSM3405224	NC	76	female	0	GSM3405224	serum
GSM3405225	NC	66	male	0	GSM3405225	serum
GSM3405226	NC	69	male	0	GSM3405226	serum
GSM3405227	NC	68	male	0	GSM3405227	serum
GSM3405228	NC	61	female	0	GSM3405228	serum
GSM3405229	NC	71	female	0	GSM3405229	serum
GSM3405230	NC	72	male	0	GSM3405230	serum
GSM3405231	NC	68	male	0	GSM3405231	serum
GSM3405232	NC	70	male	0	GSM3405232	serum
GSM3405233	NC	77	male	0	GSM3405233	serum
GSM3405234	NC	67	male	0	GSM3405234	serum
GSM3405235	NC	72	male	0	GSM3405235	serum
GSM3405236	NC	67	female	0	GSM3405236	serum
GSM3405237	NC	74	male	0	GSM3405237	serum
GSM3405238	NC	75	female	0	GSM3405238	serum
GSM3405239	NC	65	male	0	GSM3405239	serum
GSM3405240	NC	70	male	0	GSM3405240	serum
GSM3405241	NC	72	male	0	GSM3405241	serum
GSM3405242	NC	70	female	0	GSM3405242	serum
GSM3405243	NC	69	male	0	GSM3405243	serum
GSM3405244	NC	77	male	0	GSM3405244	serum
GSM3405245	NC	71	male	0	GSM3405245	serum
GSM3405246	NC	62	female	0	GSM3405246	serum
GSM3405247	NC	61	female	0	GSM3405247	serum
GSM3405248	NC	65	male	0	GSM3405248	serum
GSM3405249	NC	78	male	1	GSM3405249	serum
GSM3405250	NC	78	female	0	GSM3405250	serum
GSM3405251	NC	75	male	0	GSM3405251	serum
GSM3405252	NC	67	male	0	GSM3405252	serum
GSM3405253	NC	67	male	0	GSM3405253	serum
GSM3405254	NC	72	female	0	GSM3405254	serum
GSM3405255	NC	65	female	1	GSM3405255	serum
GSM3405256	NC	78	female	0	GSM3405256	serum
GSM3405257	NC	73	male	0	GSM3405257	serum
GSM3405258	NC	69	female	0	GSM3405258	serum
GSM3405259	NC	81	female	0	GSM3405259	serum
GSM3405260	NC	85	female	0	GSM3405260	serum
GSM3405261	NC	74	female	2	GSM3405261	serum
GSM3405262	NC	73	female	1	GSM3405262	serum
GSM3405263	NC	72	female	0	GSM3405263	serum
GSM3405264	NC	75	female	0	GSM3405264	serum
GSM3405265	NC	77	male	0	GSM3405265	serum
GSM3405266	NC	68	female	0	GSM3405266	serum
GSM3405267	NC	79	female	0	GSM3405267	serum
GSM3405268	NC	83	female	0	GSM3405268	serum
GSM3405269	NC	70	male	1	GSM3405269	serum
GSM3405270	NC	78	female	0	GSM3405270	serum

## Sheet: GSE16759
sample ID	title	geo_accession	status	submission_date	last_update_date	type	channel_count	source_name_ch1	organism_ch1	characteristics_ch1	characteristics_ch1.1	characteristics_ch1.2	characteristics_ch1.3	characteristics_ch1.4	characteristics_ch1.5	molecule_ch1	extract_protocol_ch1	label_ch1	label_protocol_ch1	taxid_ch1	hyb_protocol	scan_protocol	description	data_processing	platform_id	contact_name	contact_email	contact_laboratory	contact_department	contact_institute	contact_address	contact_city	contact_state	contact_zip/postal_code	contact_country	supplementary_file	data_row_count	age:ch1	b&b score:ch1	diagnosis:ch1	gender:ch1	pmi:ch1	tissue:ch1	casos	sex	age
GSM420156	miRNA parietal lobe Alzheimer's disease number 3	GSM420156	Public on Jan 31 2010	Jun 23 2009	Dec 21 2009	RNA	1	Parietal lobe, Alzheimer's disease	Homo sapiens	age: 92	gender: female	pmi: 3.75	diagnosis: AD	b&b score: VI	tissue: Parietal lobe	total RNA	TriReagent (Sigma-Aldrich) followed by purification with Rneasy mini columns (Qiagen)	Cy5	Small RNAs (< 300 nt) are 3â€™-extended with a poly(A) tail using poly(A) polymerase. An oligonucleotide tag is then ligated to the poly(A) tail for later fluorescent dye staining	9606	The hybridization conditions are 100 ÂµL 6xSSPE buffer (0.90 M NaCl, 60 mM Na2HPO4, 6 mM EDTA, pH 6.8) containing 25% formamide, 34 Â°C, and overnight.	AxoHybridization images are collected using a laser scanner (GenePix 4000B, Molecular Device). Scan resolution is set at 10 Âµ and PTM is set between 350 to 700 V.	n/a	The values from each probe location targeting a sequence (4 locations per target) were averaged. Then they were read into R/Bioconductor, and subjected to RMA normalization (background adjustment, quantile normalization, median-polish)	GPL8757	Juan,,Nunez-Iglesias	nunezigl@usc.edu	Xianghong Jasmine Zhou	Computational Biology	University of Southern California	1050 Childs Way, RRI-201	Los Angeles	CA	90089-2910	USA	ftp://ftp.ncbi.nlm.nih.gov/geo/samples/GSM420nnn/GSM420156/suppl/GSM420156.xls.gz	940	92	VI	AD	female	3.75	Parietal lobe	AD	female	92
GSM420157	miRNA parietal lobe Alzheimer's disease number 12	GSM420157	Public on Jan 31 2010	Jun 23 2009	Dec 21 2009	RNA	1	Parietal lobe, Alzheimer's disease	Homo sapiens	age: 92	gender: female	pmi: 4.75	diagnosis: AD	b&b score: V	tissue: Parietal lobe	total RNA	TriReagent (Sigma-Aldrich) followed by purification with Rneasy mini columns (Qiagen)	Cy5	Small RNAs (< 300 nt) are 3â€™-extended with a poly(A) tail using poly(A) polymerase. An oligonucleotide tag is then ligated to the poly(A) tail for later fluorescent dye staining	9606	The hybridization conditions are 100 ÂµL 6xSSPE buffer (0.90 M NaCl, 60 mM Na2HPO4, 6 mM EDTA, pH 6.8) containing 25% formamide, 34 Â°C, and overnight.	AxoHybridization images are collected using a laser scanner (GenePix 4000B, Molecular Device). Scan resolution is set at 10 Âµ and PTM is set between 350 to 700 V.	n/a	The values from each probe location targeting a sequence (4 locations per target) were averaged. Then they were read into R/Bioconductor, and subjected to RMA normalization (background adjustment, quantile normalization, median-polish)	GPL8757	Juan,,Nunez-Iglesias	nunezigl@usc.edu	Xianghong Jasmine Zhou	Computational Biology	University of Southern California	1050 Childs Way, RRI-201	Los Angeles	CA	90089-2910	USA	ftp://ftp.ncbi.nlm.nih.gov/geo/samples/GSM420nnn/GSM420157/suppl/GSM420157.xls.gz	940	92	V	AD	female	4.75	Parietal lobe	AD	female	92
GSM420158	miRNA parietal lobe Alzheimer's disease number 2	GSM420158	Public on Jan 31 2010	Jun 23 2009	Dec 21 2009	RNA	1	Parietal lobe, Alzheimer's disease	Homo sapiens	age: 82	gender: male	pmi: 4.5	diagnosis: AD	b&b score: V-VI	tissue: Parietal lobe	total RNA	TriReagent (Sigma-Aldrich) followed by purification with Rneasy mini columns (Qiagen)	Cy5	Small RNAs (< 300 nt) are 3â€™-extended with a poly(A) tail using poly(A) polymerase. An oligonucleotide tag is then ligated to the poly(A) tail for later fluorescent dye staining	9606	The hybridization conditions are 100 ÂµL 6xSSPE buffer (0.90 M NaCl, 60 mM Na2HPO4, 6 mM EDTA, pH 6.8) containing 25% formamide, 34 Â°C, and overnight.	AxoHybridization images are collected using a laser scanner (GenePix 4000B, Molecular Device). Scan resolution is set at 10 Âµ and PTM is set between 350 to 700 V.	n/a	The values from each probe location targeting a sequence (4 locations per target) were averaged. Then they were read into R/Bioconductor, and subjected to RMA normalization (background adjustment, quantile normalization, median-polish)	GPL8757	Juan,,Nunez-Iglesias	nunezigl@usc.edu	Xianghong Jasmine Zhou	Computational Biology	University of Southern California	1050 Childs Way, RRI-201	Los Angeles	CA	90089-2910	USA	ftp://ftp.ncbi.nlm.nih.gov/geo/samples/GSM420nnn/GSM420158/suppl/GSM420158.xls.gz	940	82	V-VI	AD	male	4.5	Parietal lobe	AD	male	82
GSM420159	miRNA parietal lobe Alzheimer's disease number 16	GSM420159	Public on Jan 31 2010	Jun 23 2009	Dec 21 2009	RNA	1	Parietal lobe, Alzheimer's disease	Homo sapiens	age: 84	gender: female	pmi: 8	diagnosis: AD	b&b score: VI	tissue: Parietal lobe	total RNA	TriReagent (Sigma-Aldrich) followed by purification with Rneasy mini columns (Qiagen)	Cy5	Small RNAs (< 300 nt) are 3â€™-extended with a poly(A) tail using poly(A) polymerase. An oligonucleotide tag is then ligated to the poly(A) tail for later fluorescent dye staining	9606	The hybridization conditions are 100 ÂµL 6xSSPE buffer (0.90 M NaCl, 60 mM Na2HPO4, 6 mM EDTA, pH 6.8) containing 25% formamide, 34 Â°C, and overnight.	AxoHybridization images are collected using a laser scanner (GenePix 4000B, Molecular Device). Scan resolution is set at 10 Âµ and PTM is set between 350 to 700 V.	n/a	The values from each probe location targeting a sequence (4 locations per target) were averaged. Then they were read into R/Bioconductor, and subjected to RMA normalization (background adjustment, quantile normalization, median-polish)	GPL8757	Juan,,Nunez-Iglesias	nunezigl@usc.edu	Xianghong Jasmine Zhou	Computational Biology	University of Southern California	1050 Childs Way, RRI-201	Los Angeles	CA	90089-2910	USA	ftp://ftp.ncbi.nlm.nih.gov/geo/samples/GSM420nnn/GSM420159/suppl/GSM420159.xls.gz	940	84	VI	AD	female	8	Parietal lobe	AD	female	84
GSM420160	miRNA parietal lobe Control number 15	GSM420160	Public on Jan 31 2010	Jun 23 2009	Dec 21 2009	RNA	1	Parietal lobe, Control	Homo sapiens	age: 95	gender: female	pmi: 10.1	diagnosis: normal	b&b score: III	tissue: Parietal lobe	total RNA	TriReagent (Sigma-Aldrich) followed by purification with Rneasy mini columns (Qiagen)	Cy5	Small RNAs (< 300 nt) are 3â€™-extended with a poly(A) tail using poly(A) polymerase. An oligonucleotide tag is then ligated to the poly(A) tail for later fluorescent dye staining	9606	The hybridization conditions are 100 ÂµL 6xSSPE buffer (0.90 M NaCl, 60 mM Na2HPO4, 6 mM EDTA, pH 6.8) containing 25% formamide, 34 Â°C, and overnight.	AxoHybridization images are collected using a laser scanner (GenePix 4000B, Molecular Device). Scan resolution is set at 10 Âµ and PTM is set between 350 to 700 V.	n/a	The values from each probe location targeting a sequence (4 locations per target) were averaged. Then they were read into R/Bioconductor, and subjected to RMA normalization (background adjustment, quantile normalization, median-polish)	GPL8757	Juan,,Nunez-Iglesias	nunezigl@usc.edu	Xianghong Jasmine Zhou	Computational Biology	University of Southern California	1050 Childs Way, RRI-201	Los Angeles	CA	90089-2910	USA	ftp://ftp.ncbi.nlm.nih.gov/geo/samples/GSM420nnn/GSM420160/suppl/GSM420160.xls.gz	940	95	III	normal	female	10.1	Parietal lobe	NC	female	95
GSM420161	miRNA parietal lobe Control number 6	GSM420161	Public on Jan 31 2010	Jun 23 2009	Dec 21 2009	RNA	1	Parietal lobe, Control	Homo sapiens	age: 91	gender: female	pmi: 5.25	diagnosis: normal	b&b score: II	tissue: Parietal lobe	total RNA	TriReagent (Sigma-Aldrich) followed by purification with Rneasy mini columns (Qiagen)	Cy5	Small RNAs (< 300 nt) are 3â€™-extended with a poly(A) tail using poly(A) polymerase. An oligonucleotide tag is then ligated to the poly(A) tail for later fluorescent dye staining	9606	The hybridization conditions are 100 ÂµL 6xSSPE buffer (0.90 M NaCl, 60 mM Na2HPO4, 6 mM EDTA, pH 6.8) containing 25% formamide, 34 Â°C, and overnight.	AxoHybridization images are collected using a laser scanner (GenePix 4000B, Molecular Device). Scan resolution is set at 10 Âµ and PTM is set between 350 to 700 V.	n/a	The values from each probe location targeting a sequence (4 locations per target) were averaged. Then they were read into R/Bioconductor, and subjected to RMA normalization (background adjustment, quantile normalization, median-polish)	GPL8757	Juan,,Nunez-Iglesias	nunezigl@usc.edu	Xianghong Jasmine Zhou	Computational Biology	University of Southern California	1050 Childs Way, RRI-201	Los Angeles	CA	90089-2910	USA	ftp://ftp.ncbi.nlm.nih.gov/geo/samples/GSM420nnn/GSM420161/suppl/GSM420161.xls.gz	940	91	II	normal	female	5.25	Parietal lobe	NC	female	91
GSM420162	miRNA parietal lobe Control number 18	GSM420162	Public on Jan 31 2010	Jun 23 2009	Dec 21 2009	RNA	1	Parietal lobe, Control	Homo sapiens	age: 90	gender: female	pmi: 5.75	diagnosis: normal	b&b score: NA	tissue: Parietal lobe	total RNA	TriReagent (Sigma-Aldrich) followed by purification with Rneasy mini columns (Qiagen)	Cy5	Small RNAs (< 300 nt) are 3â€™-extended with a poly(A) tail using poly(A) polymerase. An oligonucleotide tag is then ligated to the poly(A) tail for later fluorescent dye staining	9606	The hybridization conditions are 100 ÂµL 6xSSPE buffer (0.90 M NaCl, 60 mM Na2HPO4, 6 mM EDTA, pH 6.8) containing 25% formamide, 34 Â°C, and overnight.	AxoHybridization images are collected using a laser scanner (GenePix 4000B, Molecular Device). Scan resolution is set at 10 Âµ and PTM is set between 350 to 700 V.	n/a	The values from each probe location targeting a sequence (4 locations per target) were averaged. Then they were read into R/Bioconductor, and subjected to RMA normalization (background adjustment, quantile normalization, median-polish)	GPL8757	Juan,,Nunez-Iglesias	nunezigl@usc.edu	Xianghong Jasmine Zhou	Computational Biology	University of Southern California	1050 Childs Way, RRI-201	Los Angeles	CA	90089-2910	USA	ftp://ftp.ncbi.nlm.nih.gov/geo/samples/GSM420nnn/GSM420162/suppl/GSM420162.xls.gz	940	90	NA	normal	female	5.75	Parietal lobe	NC	female	90
GSM420163	miRNA parietal lobe Control number 10	GSM420163	Public on Jan 31 2010	Jun 23 2009	Dec 21 2009	RNA	1	Parietal lobe, Control	Homo sapiens	age: 92	gender: male	pmi: 5.5	diagnosis: normal	b&b score: O	tissue: Parietal lobe	total RNA	TriReagent (Sigma-Aldrich) followed by purification with Rneasy mini columns (Qiagen)	Cy5	Small RNAs (< 300 nt) are 3â€™-extended with a poly(A) tail using poly(A) polymerase. An oligonucleotide tag is then ligated to the poly(A) tail for later fluorescent dye staining	9606	The hybridization conditions are 100 ÂµL 6xSSPE buffer (0.90 M NaCl, 60 mM Na2HPO4, 6 mM EDTA, pH 6.8) containing 25% formamide, 34 Â°C, and overnight.	AxoHybridization images are collected using a laser scanner (GenePix 4000B, Molecular Device). Scan resolution is set at 10 Âµ and PTM is set between 350 to 700 V.	n/a	The values from each probe location targeting a sequence (4 locations per target) were averaged. Then they were read into R/Bioconductor, and subjected to RMA normalization (background adjustment, quantile normalization, median-polish)	GPL8757	Juan,,Nunez-Iglesias	nunezigl@usc.edu	Xianghong Jasmine Zhou	Computational Biology	University of Southern California	1050 Childs Way, RRI-201	Los Angeles	CA	90089-2910	USA	ftp://ftp.ncbi.nlm.nih.gov/geo/samples/GSM420nnn/GSM420163/suppl/GSM420163.xls.gz	940	92	O	normal	male	5.5	Parietal lobe	NC	male	92

## Sheet: GSE153284
title	geo_accession	status	submission_date	last_update_date	type	channel_count	source_name_ch1	organism_ch1	characteristics_ch1	characteristics_ch1.1	treatment_protocol_ch1	molecule_ch1	extract_protocol_ch1	extract_protocol_ch1.1	taxid_ch1	data_processing	data_processing.1	data_processing.2	platform_id	contact_name	contact_email	contact_department	contact_institute	contact_address	contact_city	contact_state	contact_zip/postal_code	contact_country	data_row_count	instrument_model	library_selection	library_source	library_strategy	relation	relation.1	supplementary_file_1	disease state:ch1	tissue:ch1	sex	casos
AD-1_(BBN_9076)	GSM4639821	Public on Oct 28 2020	Jun 25 2020	Oct 28 2020	SRA	1	Prefrontal cortex	Homo sapiens	tissue: Prefrontal cortex	disease state: Alzheimer’s disease	The brian tissue was harvest about 35hour PMI(postmortem interval).	total RNA	Total RNAs were extracted by Trizol (Invitrogen).	Small RNA libraries were constructed according to BGI sandard protocol.	9606	For each RNA library, around 36 million reads (raw data) were generated by Illumina Hi-Seq 2000. Sequence reads that fit any of the following parameters were removed with following standard quality control criteria: 1) The reads with N; more than 4 bases whose quality score is lower than 10 or more than 6 bases whose quality score is lower than 13. 2) The reads with 5’ primer contaminants or with…	Genome_build: hg19	Supplementary_files_format_and_content: tab-delimited text files include sequences, length of sequences and sequence counts.	GPL11154	Junchao,,Shi	shijc1990@gmail.com	Division of Biomedical Sciences, School of Medicine	University of California, Riverside	900 University Ave	Riverside	CA	92521	USA	0	Illumina HiSeq 2000	size fractionation	transcriptomic	ncRNA-Seq	BioSample: https://www.ncbi.nlm.nih.gov/biosample/SAMN15369815	SRA: https://www.ncbi.nlm.nih.gov/sra?term=SRX8617907	ftp://ftp.ncbi.nlm.nih.gov/geo/samples/GSM4639nnn/GSM4639821/suppl/GSM4639821_AD-1_BBN_9076_clean.txt.gz	Alzheimer’s disease	Prefrontal cortex	F	Alzheimer’s disease
AD-2_(BBN_9274)	GSM4639822	Public on Oct 28 2020	Jun 25 2020	Oct 28 2020	SRA	1	Prefrontal cortex	Homo sapiens	tissue: Prefrontal cortex	disease state: Alzheimer’s disease	The brian tissue was harvest about 35hour PMI(postmortem interval).	total RNA	Total RNAs were extracted by Trizol (Invitrogen).	Small RNA libraries were constructed according to BGI sandard protocol.	9606	For each RNA library, around 36 million reads (raw data) were generated by Illumina Hi-Seq 2000. Sequence reads that fit any of the following parameters were removed with following standard quality control criteria: 1) The reads with N; more than 4 bases whose quality score is lower than 10 or more than 6 bases whose quality score is lower than 13. 2) The reads with 5’ primer contaminants or with…	Genome_build: hg19	Supplementary_files_format_and_content: tab-delimited text files include sequences, length of sequences and sequence counts.	GPL11154	Junchao,,Shi	shijc1990@gmail.com	Division of Biomedical Sciences, School of Medicine	University of California, Riverside	900 University Ave	Riverside	CA	92521	USA	0	Illumina HiSeq 2000	size fractionation	transcriptomic	ncRNA-Seq	BioSample: https://www.ncbi.nlm.nih.gov/biosample/SAMN15369814	SRA: https://www.ncbi.nlm.nih.gov/sra?term=SRX8617908	ftp://ftp.ncbi.nlm.nih.gov/geo/samples/GSM4639nnn/GSM4639822/suppl/GSM4639822_AD-2_BBN_9274_clean.txt.gz	Alzheimer’s disease	Prefrontal cortex	M	Alzheimer’s disease
AD-3_(BBN_9296)	GSM4639823	Public on Oct 28 2020	Jun 25 2020	Oct 28 2020	SRA	1	Prefrontal cortex	Homo sapiens	tissue: Prefrontal cortex	disease state: Alzheimer’s disease	The brian tissue was harvest about 35hour PMI(postmortem interval).	total RNA	Total RNAs were extracted by Trizol (Invitrogen).	Small RNA libraries were constructed according to BGI sandard protocol.	9606	For each RNA library, around 36 million reads (raw data) were generated by Illumina Hi-Seq 2000. Sequence reads that fit any of the following parameters were removed with following standard quality control criteria: 1) The reads with N; more than 4 bases whose quality score is lower than 10 or more than 6 bases whose quality score is lower than 13. 2) The reads with 5’ primer contaminants or with…	Genome_build: hg19	Supplementary_files_format_and_content: tab-delimited text files include sequences, length of sequences and sequence counts.	GPL11154	Junchao,,Shi	shijc1990@gmail.com	Division of Biomedical Sciences, School of Medicine	University of California, Riverside	900 University Ave	Riverside	CA	92521	USA	0	Illumina HiSeq 2000	size fractionation	transcriptomic	ncRNA-Seq	BioSample: https://www.ncbi.nlm.nih.gov/biosample/SAMN15369813	SRA: https://www.ncbi.nlm.nih.gov/sra?term=SRX8617909	ftp://ftp.ncbi.nlm.nih.gov/geo/samples/GSM4639nnn/GSM4639823/suppl/GSM4639823_AD-3_BBN_9296_clean.txt.gz	Alzheimer’s disease	Prefrontal cortex	F	Alzheimer’s disease
AD-4_(BBN_9336)	GSM4639824	Public on Oct 28 2020	Jun 25 2020	Oct 28 2020	SRA	1	Prefrontal cortex	Homo sapiens	tissue: Prefrontal cortex	disease state: Alzheimer’s disease	The brian tissue was harvest about 35hour PMI(postmortem interval).	total RNA	Total RNAs were extracted by Trizol (Invitrogen).	Small RNA libraries were constructed according to BGI sandard protocol.	9606	For each RNA library, around 36 million reads (raw data) were generated by Illumina Hi-Seq 2000. Sequence reads that fit any of the following parameters were removed with following standard quality control criteria: 1) The reads with N; more than 4 bases whose quality score is lower than 10 or more than 6 bases whose quality score is lower than 13. 2) The reads with 5’ primer contaminants or with…	Genome_build: hg19	Supplementary_files_format_and_content: tab-delimited text files include sequences, length of sequences and sequence counts.	GPL11154	Junchao,,Shi	shijc1990@gmail.com	Division of Biomedical Sciences, School of Medicine	University of California, Riverside	900 University Ave	Riverside	CA	92521	USA	0	Illumina HiSeq 2000	size fractionation	transcriptomic	ncRNA-Seq	BioSample: https://www.ncbi.nlm.nih.gov/biosample/SAMN15369812	SRA: https://www.ncbi.nlm.nih.gov/sra?term=SRX8617910	ftp://ftp.ncbi.nlm.nih.gov/geo/samples/GSM4639nnn/GSM4639824/suppl/GSM4639824_AD-4_BBN_9336_clean.txt.gz	Alzheimer’s disease	Prefrontal cortex	M	Alzheimer’s disease
AD-5_(BBN_9338)	GSM4639825	Public on Oct 28 2020	Jun 25 2020	Oct 28 2020	SRA	1	Prefrontal cortex	Homo sapiens	tissue: Prefrontal cortex	disease state: Alzheimer’s disease	The brian tissue was harvest about 35hour PMI(postmortem interval).	total RNA	Total RNAs were extracted by Trizol (Invitrogen).	Small RNA libraries were constructed according to BGI sandard protocol.	9606	For each RNA library, around 36 million reads (raw data) were generated by Illumina Hi-Seq 2000. Sequence reads that fit any of the following parameters were removed with following standard quality control criteria: 1) The reads with N; more than 4 bases whose quality score is lower than 10 or more than 6 bases whose quality score is lower than 13. 2) The reads with 5’ primer contaminants or with…	Genome_build: hg19	Supplementary_files_format_and_content: tab-delimited text files include sequences, length of sequences and sequence counts.	GPL11154	Junchao,,Shi	shijc1990@gmail.com	Division of Biomedical Sciences, School of Medicine	University of California, Riverside	900 University Ave	Riverside	CA	92521	USA	0	Illumina HiSeq 2000	size fractionation	transcriptomic	ncRNA-Seq	BioSample: https://www.ncbi.nlm.nih.gov/biosample/SAMN15369811	SRA: https://www.ncbi.nlm.nih.gov/sra?term=SRX8617911	ftp://ftp.ncbi.nlm.nih.gov/geo/samples/GSM4639nnn/GSM4639825/suppl/GSM4639825_AD-5_BBN_9338_clean.txt.gz	Alzheimer’s disease	Prefrontal cortex	M	Alzheimer’s disease
AD-6_(BBN_24326)	GSM4639826	Public on Oct 28 2020	Jun 25 2020	Oct 28 2020	SRA	1	Prefrontal cortex	Homo sapiens	tissue: Prefrontal cortex	disease state: Alzheimer’s disease	The brian tissue was harvest about 35hour PMI(postmortem interval).	total RNA	Total RNAs were extracted by Trizol (Invitrogen).	Small RNA libraries were constructed according to BGI sandard protocol.	9606	For each RNA library, around 36 million reads (raw data) were generated by Illumina Hi-Seq 2000. Sequence reads that fit any of the following parameters were removed with following standard quality control criteria: 1) The reads with N; more than 4 bases whose quality score is lower than 10 or more than 6 bases whose quality score is lower than 13. 2) The reads with 5’ primer contaminants or with…	Genome_build: hg19	Supplementary_files_format_and_content: tab-delimited text files include sequences, length of sequences and sequence counts.	GPL11154	Junchao,,Shi	shijc1990@gmail.com	Division of Biomedical Sciences, School of Medicine	University of California, Riverside	900 University Ave	Riverside	CA	92521	USA	0	Illumina HiSeq 2000	size fractionation	transcriptomic	ncRNA-Seq	BioSample: https://www.ncbi.nlm.nih.gov/biosample/SAMN15369810	SRA: https://www.ncbi.nlm.nih.gov/sra?term=SRX8617912	ftp://ftp.ncbi.nlm.nih.gov/geo/samples/GSM4639nnn/GSM4639826/suppl/GSM4639826_AD-6_BBN_24326_clean.txt.gz	Alzheimer’s disease	Prefrontal cortex	M	Alzheimer’s disease
Normal-1_(BBN_9354)	GSM4639827	Public on Oct 28 2020	Jun 25 2020	Oct 28 2020	SRA	1	Prefrontal cortex	Homo sapiens	tissue: Prefrontal cortex	disease state: normal	The brian tissue was harvest about 35hour PMI(postmortem interval).	total RNA	Total RNAs were extracted by Trizol (Invitrogen).	Small RNA libraries were constructed according to BGI sandard protocol.	9606	For each RNA library, around 36 million reads (raw data) were generated by Illumina Hi-Seq 2000. Sequence reads that fit any of the following parameters were removed with following standard quality control criteria: 1) The reads with N; more than 4 bases whose quality score is lower than 10 or more than 6 bases whose quality score is lower than 13. 2) The reads with 5’ primer contaminants or with…	Genome_build: hg19	Supplementary_files_format_and_content: tab-delimited text files include sequences, length of sequences and sequence counts.	GPL11154	Junchao,,Shi	shijc1990@gmail.com	Division of Biomedical Sciences, School of Medicine	University of California, Riverside	900 University Ave	Riverside	CA	92521	USA	0	Illumina HiSeq 2000	size fractionation	transcriptomic	ncRNA-Seq	BioSample: https://www.ncbi.nlm.nih.gov/biosample/SAMN15369809	SRA: https://www.ncbi.nlm.nih.gov/sra?term=SRX8617913	ftp://ftp.ncbi.nlm.nih.gov/geo/samples/GSM4639nnn/GSM4639827/suppl/GSM4639827_Normal-1_BBN_9354_clean.txt.gz	normal	Prefrontal cortex	M	normal
Normal-2_(BBN_9422)	GSM4639828	Public on Oct 28 2020	Jun 25 2020	Oct 28 2020	SRA	1	Prefrontal cortex	Homo sapiens	tissue: Prefrontal cortex	disease state: normal	The brian tissue was harvest about 35hour PMI(postmortem interval).	total RNA	Total RNAs were extracted by Trizol (Invitrogen).	Small RNA libraries were constructed according to BGI sandard protocol.	9606	For each RNA library, around 36 million reads (raw data) were generated by Illumina Hi-Seq 2000. Sequence reads that fit any of the following parameters were removed with following standard quality control criteria: 1) The reads with N; more than 4 bases whose quality score is lower than 10 or more than 6 bases whose quality score is lower than 13. 2) The reads with 5’ primer contaminants or with…	Genome_build: hg19	Supplementary_files_format_and_content: tab-delimited text files include sequences, length of sequences and sequence counts.	GPL11154	Junchao,,Shi	shijc1990@gmail.com	Division of Biomedical Sciences, School of Medicine	University of California, Riverside	900 University Ave	Riverside	CA	92521	USA	0	Illumina HiSeq 2000	size fractionation	transcriptomic	ncRNA-Seq	BioSample: https://www.ncbi.nlm.nih.gov/biosample/SAMN15369808	SRA: https://www.ncbi.nlm.nih.gov/sra?term=SRX8617914	ftp://ftp.ncbi.nlm.nih.gov/geo/samples/GSM4639nnn/GSM4639828/suppl/GSM4639828_Normal-2_BBN_9422_clean.txt.gz	normal	Prefrontal cortex	F	normal
Normal-3_(BBN_10251)	GSM4639829	Public on Oct 28 2020	Jun 25 2020	Oct 28 2020	SRA	1	Prefrontal cortex	Homo sapiens	tissue: Prefrontal cortex	disease state: normal	The brian tissue was harvest about 35hour PMI(postmortem interval).	total RNA	Total RNAs were extracted by Trizol (Invitrogen).	Small RNA libraries were constructed according to BGI sandard protocol.	9606	For each RNA library, around 36 million reads (raw data) were generated by Illumina Hi-Seq 2000. Sequence reads that fit any of the following parameters were removed with following standard quality control criteria: 1) The reads with N; more than 4 bases whose quality score is lower than 10 or more than 6 bases whose quality score is lower than 13. 2) The reads with 5’ primer contaminants or with…	Genome_build: hg19	Supplementary_files_format_and_content: tab-delimited text files include sequences, length of sequences and sequence counts.	GPL11154	Junchao,,Shi	shijc1990@gmail.com	Division of Biomedical Sciences, School of Medicine	University of California, Riverside	900 University Ave	Riverside	CA	92521	USA	0	Illumina HiSeq 2000	size fractionation	transcriptomic	ncRNA-Seq	BioSample: https://www.ncbi.nlm.nih.gov/biosample/SAMN15369807	SRA: https://www.ncbi.nlm.nih.gov/sra?term=SRX8617915	ftp://ftp.ncbi.nlm.nih.gov/geo/samples/GSM4639nnn/GSM4639829/suppl/GSM4639829_Normal-3_BBN_10251_clean.txt.gz	normal	Prefrontal cortex	F	normal
Normal-4_(BBN_24325)	GSM4639830	Public on Oct 28 2020	Jun 25 2020	Oct 28 2020	SRA	1	Prefrontal cortex	Homo sapiens	tissue: Prefrontal cortex	disease state: normal	The brian tissue was harvest about 35hour PMI(postmortem interval).	total RNA	Total RNAs were extracted by Trizol (Invitrogen).	Small RNA libraries were constructed according to BGI sandard protocol.	9606	For each RNA library, around 36 million reads (raw data) were generated by Illumina Hi-Seq 2000. Sequence reads that fit any of the following parameters were removed with following standard quality control criteria: 1) The reads with N; more than 4 bases whose quality score is lower than 10 or more than 6 bases whose quality score is lower than 13. 2) The reads with 5’ primer contaminants or with…	Genome_build: hg19	Supplementary_files_format_and_content: tab-delimited text files include sequences, length of sequences and sequence counts.	GPL11154	Junchao,,Shi	shijc1990@gmail.com	Division of Biomedical Sciences, School of Medicine	University of California, Riverside	900 University Ave	Riverside	CA	92521	USA	0	Illumina HiSeq 2000	size fractionation	transcriptomic	ncRNA-Seq	BioSample: https://www.ncbi.nlm.nih.gov/biosample/SAMN15369806	SRA: https://www.ncbi.nlm.nih.gov/sra?term=SRX8617916	ftp://ftp.ncbi.nlm.nih.gov/geo/samples/GSM4639nnn/GSM4639830/suppl/GSM4639830_Normal-4_BBN_24325_clean.txt.gz	normal	Prefrontal cortex	M	normal
