# Supplementary material for: The role of microRNAs in understanding sex-based differences in Alzheimer’s disease
Source: Biol Sex Differ. 2024 Jan 31;15:13. doi: 10.1186/s13293-024-00588-1 (PMC10832236; doi:10.1186/s13293-024-00588-1)
Supplement: Supplementary file 3 — Additional file 3: Table S3. Gene targets of all significantly altered miRNAs in blood meta-analyses. [file 13293_2024_588_MOESM3_ESM.xlsx]

## Sheet: female_blood
miRNA_ID	Expression in AD	Targets
hsa-miR-3158-3p	Up	PLAG1	BCL7A	NLK	CDK2	ANXA11	DDX6	MAP3K9	MMP15	PTPRJ	RANGAP1	RTN2	ZBTB39	SAMD4A	ZCCHC14	ZNF281	C20orf194	RRP7A	MRTO4	CHST15	AMOTL2	ENAH	GATAD2B	ENPP5	KLHL15	LMNB2	IGSF8	CABP7	ZNF704	NFASC	RAB3IP	UBXN2B	FBXO46	C22orf39	MRPS18A	LSM4	XRCC6	PIGQ	FOSL1	NLGN1	THSD7A	FTSJ3	GDAP1L1	CTC1	NANOS1	TXNIP	UFD1	ERBB2	E2F1
hsa-miR-4685-3p	Up	MAPK14	RFFL	SH2D4A	CDKN1B	SP1	BACH1	ADCY6	SNAI2	AK2	TSKU	KLHL12	RCOR1	NFE2L1	CAPRIN1	METTL7A	MEF2D	BACH2	TACC2	LRRC4	VAV3	ZBTB20	ADPRH	CCNT1	CD28	CD68	CPE	CSNK2A1	EMX2	GJB1	RAPGEF1	GRSF1	TLX1	HOXA10	FOXK2	KCNJ6	KRT32	LIPC	LSAMP	SMAD6	MBNL1	MDFI	MYO5A	PEBP1	PAFAH2	POU2F1	PRKAR2A	MAPK1	PRLR
hsa-miR-296-5p	Up	HGS	CCND1	CDKN1B	ABCB1	BCL2	BAX	PUMA	IKBKE	NOTCH1	NFIC	VEGFA	SP1	B4GALT1	HMGA1	TOM1	FGFR1	NFIX	PLK1	BBC3	ELAVL1	VPS51	CASP8	ELAVL3	GNB2	KDR	NGFR	POLR2E	S100A2	LUZP1	SLC7A5	RNF40	ARL4C	SLC12A7	SRSF10	RNF44	SETD1B	RPRD2	DPY19L1	CDC42EP4	SUMF2	PCNP	NXN	GIGYF1	COPS7B	WNK4	VPS37B	NAA15	REEP4
hsa-miR-3173-5p	Up	POLR3G	LRRC58	ATXN1	HMGA1	VAV3	DAB2	ETV5	HNRNPA1	RAB8A	NDUFV3	PRKAR2A	PTGS1	REL	ARHGEF2	PPM1F	SCAMP2	MLXIP	ZBTB7B	BIVM	VANGL2	NUFIP2	CPEB4	CBX2	ZNF551	NXPE3	ZNF354B	HNRNPA1L2	GK5	CPS1	TRIM67	MINK1	FAM107A	TMEM184A	MTFR1L	ANKRD33B	TNFAIP8L1	CDK16	LSM4	UBE2G2	COX6C	KIF3B	KCNK10	CAMKV	CTC1	APOL6	GDPD5	FAM83F	ZNF285
hsa-miR-18b-3p	Up	ANKRD52	IGFBP3	KLF13	ANG	GPD1	HNRNPD	NUP98	MAPK1	WBP2	CTDSPL2	CMPK1	ZMAT3	ZNF644	XRRA1	FUT11	DNA2	COG6	TEX22	POC1B-GALNT4	RAP2B	GALNT4	KIAA0355	SLC24A4	CFAP77	C1orf147	RPL36A-HNRNPH2	ATP5PB	H4C14	H4C15	TSPAN15	G3BP1	BTG2	ADCY6	ADAMTS1	RUNX1T1	E2F2	ZFP91	TNK2	ACVR1	CRH	GNAS	GNB2	HNRNPA1	TNC	MAZ	NR3C2	MYCL	RBL2
hsa-miR-550a-3p	Up	HPS4	ACTR1A	RBM8A	MTAP	TMEM50B	GTF2E1	HSP90AA1	MDM2	SLC11A2	POLR2F	PKIA	MAPK1	MAPK3	SC5D	TPM3	TRAF1	YWHAE	DNAJA3	ABCF2	SYNCRIP	KDELR2	NAA20	TUBD1	SLC35F6	YOD1	TXLNG	ZYG11B	CMIP	URM1	ZC3H12C	CXCL10	PSMB9	MOG	ZNF621	C2orf72	TM4SF19	ARSD	NUDT3	PXMP4	POLR3K	ZNF703	KCNE4	EFHB	EID2	OR7D2	YY2	FEM1B	CNIH1
hsa-miR-3130-5p	Up	CDK6	PRIM1	PIK3R2	RAB1B	ITGA5	FHL2	FUS	GRIN2A	HSPA5	ORC4	REL	STAT2	POLQ	PNRC1	TNRC6B	SF3B3	NNT	TRIM58	ABCA12	ZRANB1	TMEM74B	WNK3	L2HGDH	SETD7	YIPF4	GTF3C6	RHEBL1	ARL8A	SMCR8	ZNF785	NIPAL1	FAM71F2	KCTD7	RBM27	ZYG11A	ODF2L	DDX19B	RGP1	ORAI2	PRMT3	TAF13	SARM1	ATF7IP	SLC35E1	ZDHHC18	SDE2	VGLL2	NEGR1
hsa-miR-328-3p	Up	CD44	ABCG2	SMC1A	KCNH2	POM121	POLR3G	BTG3	SLC7A1	BACE1	SERBP1	HMGB1	HSDL2	IRAK1	APP	HNRNPK	EZR	MMP16	AGO1	DIAPH1	FKBP5	HNRNPL	HSPA1B	STT3A	MAP4	MKI67	NDUFA1	NDUFV3	PKM	POLR2I	PTPRJ	RAD51	RPL5	RPS2	SCD	SFRP1	SMARCE1	TAPBP	UBTF	UGCG	NUP214	COPS3	CBX4	DNAJA3	ARHGEF2	SLC25A44	SCAMP2	LPCAT3	TOMM40
hsa-miR-3940-3p	Up	C12orf49	TRAF6	TIMELESS	BCL2L1	BIRC5	HRH2	LTBP2	MLLT1	NPAS1	POU2F1	PURB	PPP1R11	TERF2	CYTH1	NRXN3	SH2B3	CA5B	KDM6B	POLA2	EHD4	QPCTL	AKR1B10	ATG9A	NAV1	ASB6	TRPM6	TMEM41B	ZNF585B	NRGN	ORAI2	KXD1	EIF1AD	RXRA	RAB11B	LAD1	STK10	GPR75	SIGLEC9	MON1B	ZBTB46	CCBE1	SCUBE3	RILPL1	BLOC1S3	RPL18A	SGPP2	ZNF286A	MELTF
hsa-miR-671-3p	Up	DFFA	HDGF	FADS1	PIP5K1A	GJC1	ATG14	KIFAP3	ERGIC2	CHPF2	UBFD1	DIS3L	TMEM223	SORCS2	TASOR	YAE1	COL1A1	EGFR	MPHOSPH9	NIN	TP53INP1	PTPRD	RHOB	BCAT2	COPA	CTNNA1	EP300	GLG1	GRB2	GRB10	PRMT1	IREB2	LGALS3BP	KMT2A	PRKX	PTPRJ	PVR	ALDH18A1	RASGRF1	RORB	RREB1	CUL5	DGKZ	MADD	SEMA5A	UBA3	SCAF11	DDX21	DDX39A
hsa-miR-1304-3p	Up	VEZT	RFFL	ISY1	ARHGAP29	CDC14B	G3BP1	GMCL1	ALDOA	BMPR2	IL6R	SLC16A10	HMGB1	SKAP2	MICA	MYBL1	RHOA	BMP7	NACC1	LDLR	AGO3	FGFR1	CDKN3	ATOH8	COL13A1	TIMELESS	GATA6	NLK	VHL	RAB11FIP1	HPSE	ABL2	ARNT	BMPR1A	SERPING1	C3	CAPZA2	CD1D	CDK9	CHRNB1	AP1S1	CRK	DBN1	DBT	DDB1	DFFA	TIMM8A	F2RL1	BPTF
hsa-miR-4732-3p	Up	NF2	E2F3	PTBP1	SGPL1	REST	TACC2	SCARB2	EIF4E	MKNK2	GSR	MAT2A	DDR2	MAP4K2	SIX1	XPC	DYRK2	CLDN12	TMEM59	C1D	SEMA4B	CIB2	SMC2	NCKAP1	EHD1	GOLGA8A	TNPO3	ZNF385A	HMGCLL1	SEMA4C	UBR7	YOD1	DHX33	ZSWIM6	PCTP	HRH4	SESN2	KREMEN1	MFSD9	ANAPC16	CANT1	PRICKLE1	SLC35G1	SPATA5	ZNF25	HID1	CYP27C1	ZBTB34	GOLGA8B
hsa-let-7d-3p	Up	PDE2A	SNRPD3	CAPN15	GTF3C4	QKI	FAM20B	HOOK3	CELF1	LINC00598	SLC16A1	CADM1	APC	TRIM23	CD47	COL12A1	CSNK1A1	RCAN1	GSK3B	LPL	NFE2L2	NOVA1	OPA1	PAFAH1B1	PCDH8	POLR2D	PPP1CB	PRKACB	PSMD10	PTPN4	SLC7A2	SUMO3	TFRC	YY1	VEZF1	CCDC6	SHOC2	EPM2AIP1	ATP6AP2	NUDT21	XPOT	LEPROTL1	SLC39A6	ZNF107	FGFRL1	SLC38A2	XRN1	VPS13C	RIF1
hsa-miR-766-3p	Up	NF2	PRKD1	DFFB	CDC14B	GTF2B	PRRG4	CCNG1	WT1	NEK9	CDK4	MED28	ANKRD52	STK4	HERPUD1	ACTR1A	HACE1	UGDH	CBX7	PIGR	ID3	CRKL	BAX	DAD1	TIMELESS	TNPO1	VHL	FOXJ3	HERPUD2	HPSE	VAV3	VMP1	ABCB7	ACACB	AMD1	XIAP	SERPING1	C3	C8A	CAD	CCNB1	ENTPD1	CHEK1	TIMM8A	EEF2	EIF4EBP1	EIF4EBP2	EPB41	NR2F6
	Up	NCL	NDUFA4	NKTR	NONO	PNP	ROR1	NUP98	ODC1	OGDH	SLC22A18	OXA1L	PBX1	PCBP1	PCNT	PGM3	PGR	PLEC	PLXNA1	POLD1	POLR2E	POU2F2	PPA1	PPP2R1A	PPP3R1	PPP5C	PRKAA2	MAPK8	PSAP	PSMD1	PSMD5	PSMD12	PTK7	PTPN14	PTPRF	PTPRG	PTPRM	PURB	RAD23B	RAP1A	ARID4A	DPF2	RPA2	RPS6KA3	RPS6KB1	SCML1	SRSF6	SKI	SLC2A3
hsa-miR-4326	Up	ERBB2	CDK6	MYO10	ACVR2B	ARHGDIA	CCNT1	CLTC	MKI67	NFYA	OGDH	PCCA	PLSCR1	REL	SLC2A5	AURKA	TNS1	CUL2	EIF2B5	SMG7	G3BP2	TIMM17A	ADRM1	ZWINT	PSME4	VPS13A	KHNYN	HEY2	RBFOX2	DSTYK	TMEM184B	SIGLEC8	C16orf72	GMPPA	SLC25A36	PLGRKT	ABCG8	L2HGDH	ARMC10	C1QTNF3	BTNL9	LONRF2	ZNF800	TMEM120B	C1orf210	ZNF185	SMKR1	MLST8	NDUFC2-KCTD14
hsa-miR-3605-3p	Up	LATS2	PODXL	VIM	PSMB5	RPLP1	NCS1	FKBP14	GINS4	MAML2	KDM2B	PLXDC2	TMC5	RNASEH2B	PDLIM7	CNOT6	MYH9	MYC	SFPQ	NME4	ANKRD52	FYCO1	LRRFIP1	TNK2	CHD3	CSTF3	DSC2	MEGF8	EIF4G1	MKNK2	JUND	POLR2C	PRKCA	SNRNP70	SNTA1	MED22	TAF7	SEMA3B	SLC39A7	TUSC3	ANP32A	TAF15	PIAS2	TBKBP1	ACTR3	ABI2	CPEB3	SAMD4A	SLC35D1
[truncated: 752 more columns]

## Sheet: male_blood
miRNA_ID	Expression in AD	Targets
hsa-miR-3158-3p	Up	PLAG1	BCL7A	NLK	CDK2	ANXA11	DDX6	MAP3K9	MMP15	PTPRJ	RANGAP1	RTN2	ZBTB39	SAMD4A	ZCCHC14	ZNF281	C20orf194	RRP7A	MRTO4	CHST15	AMOTL2	ENAH	GATAD2B	ENPP5	KLHL15	LMNB2	IGSF8	CABP7	ZNF704	NFASC	RAB3IP	UBXN2B	FBXO46	C22orf39	MRPS18A	LSM4	XRCC6	PIGQ	FOSL1	NLGN1	THSD7A	FTSJ3	GDAP1L1	CTC1	NANOS1	TXNIP	UFD1	ERBB2	E2F1
hsa-miR-3173-5p	Up	POLR3G	LRRC58	ATXN1	HMGA1	VAV3	DAB2	ETV5	HNRNPA1	RAB8A	NDUFV3	PRKAR2A	PTGS1	REL	ARHGEF2	PPM1F	SCAMP2	MLXIP	ZBTB7B	BIVM	VANGL2	NUFIP2	CPEB4	CBX2	ZNF551	NXPE3	ZNF354B	HNRNPA1L2	GK5	CPS1	TRIM67	MINK1	FAM107A	TMEM184A	MTFR1L	ANKRD33B	TNFAIP8L1	CDK16	LSM4	UBE2G2	COX6C	KIF3B	KCNK10	CAMKV	CTC1	APOL6	GDPD5	FAM83F	ZNF285
hsa-miR-18b-3p	Up	ANKRD52	IGFBP3	KLF13	ANG	GPD1	HNRNPD	NUP98	MAPK1	WBP2	CTDSPL2	CMPK1	ZMAT3	ZNF644	XRRA1	FUT11	DNA2	COG6	TEX22	POC1B-GALNT4	RAP2B	GALNT4	KIAA0355	SLC24A4	CFAP77	C1orf147	RPL36A-HNRNPH2	ATP5PB	H4C14	H4C15	TSPAN15	G3BP1	BTG2	ADCY6	ADAMTS1	RUNX1T1	E2F2	ZFP91	TNK2	ACVR1	CRH	GNAS	GNB2	HNRNPA1	TNC	MAZ	NR3C2	MYCL	RBL2
hsa-miR-550a-3p	Up	HPS4	ACTR1A	RBM8A	MTAP	TMEM50B	GTF2E1	HSP90AA1	MDM2	SLC11A2	POLR2F	PKIA	MAPK1	MAPK3	SC5D	TPM3	TRAF1	YWHAE	DNAJA3	ABCF2	SYNCRIP	KDELR2	NAA20	TUBD1	SLC35F6	YOD1	TXLNG	ZYG11B	CMIP	URM1	ZC3H12C	CXCL10	PSMB9	MOG	ZNF621	C2orf72	TM4SF19	ARSD	NUDT3	PXMP4	POLR3K	ZNF703	KCNE4	EFHB	EID2	OR7D2	YY2	FEM1B	CNIH1
hsa-miR-3130-5p	Up	CDK6	PRIM1	PIK3R2	RAB1B	ITGA5	FHL2	FUS	GRIN2A	HSPA5	ORC4	REL	STAT2	POLQ	PNRC1	TNRC6B	SF3B3	NNT	TRIM58	ABCA12	ZRANB1	TMEM74B	WNK3	L2HGDH	SETD7	YIPF4	GTF3C6	RHEBL1	ARL8A	SMCR8	ZNF785	NIPAL1	FAM71F2	KCTD7	RBM27	ZYG11A	ODF2L	DDX19B	RGP1	ORAI2	PRMT3	TAF13	SARM1	ATF7IP	SLC35E1	ZDHHC18	SDE2	VGLL2	NEGR1
hsa-miR-328-3p	Up	CD44	ABCG2	SMC1A	KCNH2	POM121	POLR3G	BTG3	SLC7A1	BACE1	SERBP1	HMGB1	HSDL2	IRAK1	APP	HNRNPK	EZR	MMP16	AGO1	DIAPH1	FKBP5	HNRNPL	HSPA1B	STT3A	MAP4	MKI67	NDUFA1	NDUFV3	PKM	POLR2I	PTPRJ	RAD51	RPL5	RPS2	SCD	SFRP1	SMARCE1	TAPBP	UBTF	UGCG	NUP214	COPS3	CBX4	DNAJA3	ARHGEF2	SLC25A44	SCAMP2	LPCAT3	TOMM40
hsa-miR-3940-3p	Up	C12orf49	TRAF6	TIMELESS	BCL2L1	BIRC5	HRH2	LTBP2	MLLT1	NPAS1	POU2F1	PURB	PPP1R11	TERF2	CYTH1	NRXN3	SH2B3	CA5B	KDM6B	POLA2	EHD4	QPCTL	AKR1B10	ATG9A	NAV1	ASB6	TRPM6	TMEM41B	ZNF585B	NRGN	ORAI2	KXD1	EIF1AD	RXRA	RAB11B	LAD1	STK10	GPR75	SIGLEC9	MON1B	ZBTB46	CCBE1	SCUBE3	RILPL1	BLOC1S3	RPL18A	SGPP2	ZNF286A	MELTF
hsa-miR-4732-3p	Up	NF2	E2F3	PTBP1	SGPL1	REST	TACC2	SCARB2	EIF4E	MKNK2	GSR	MAT2A	DDR2	MAP4K2	SIX1	XPC	DYRK2	CLDN12	TMEM59	C1D	SEMA4B	CIB2	SMC2	NCKAP1	EHD1	GOLGA8A	TNPO3	ZNF385A	HMGCLL1	SEMA4C	UBR7	YOD1	DHX33	ZSWIM6	PCTP	HRH4	SESN2	KREMEN1	MFSD9	ANAPC16	CANT1	PRICKLE1	SLC35G1	SPATA5	ZNF25	HID1	CYP27C1	ZBTB34	GOLGA8B
hsa-miR-3605-3p	Up	LATS2	PODXL	VIM	PSMB5	RPLP1	NCS1	FKBP14	GINS4	MAML2	KDM2B	PLXDC2	TMC5	RNASEH2B	PDLIM7	CNOT6	MYH9	MYC	SFPQ	NME4	ANKRD52	FYCO1	LRRFIP1	TNK2	CHD3	CSTF3	DSC2	MEGF8	EIF4G1	MKNK2	JUND	POLR2C	PRKCA	SNRNP70	SNTA1	MED22	TAF7	SEMA3B	SLC39A7	TUSC3	ANP32A	TAF15	PIAS2	TBKBP1	ACTR3	ABI2	CPEB3	SAMD4A	SLC35D1
hsa-miR-125a-5p	Up	ERBB2	ERBB3	LIN28	ARID3B	TP53	HuR	MAPK14	BCL2	MCL1	NF2	E2F3	TPM4	ZEB2	CDKN1A	VEGFA	BTG2	SP1	BAK1	MYC	COL4A1	TDG	NTRK3	EGFR	B4GALT1	IFRD2	PTBP1	ADAM9	NIN	PRC1	TPI1	C17orf80	OMA1	IL1RN	SGPL1	TRAF6	ATXN1	PRDM1	RAF1	LIF	REST	HDAC4	TP53INP1	TRPS1	KLF13	AKT1	SMAD2	JAK2	TACC2
		GPR107	KMT2C	PLEKHA1	AFAP1	SLC25A19	ELOVL5	MCUR1	MOAP1	DUS1L	XYLT2	HS1BP3	IKZF4	MPP5	GIGYF1	COPS7B	NUCKS1	MFSD1	PARP12	CREB3L2	FNDC3B	AEN	GINS3	FNDC4	PRR14	AHNAK	MAPKAP1	ADIPOR2	FAT4	DYNC2H1	YRDC	VPS37B	ALG9	CAAP1	GPR157	EDC3	CHD9	PROSER1	WDR26	EDEM3	EFHD1	PDGFD	KLHL15	TET1	PUS1	INTS5	SLC38A1	GFOD2	URM1
hsa-miR-199a-5p	Up	LIF	FLAP	MAFB	ERBB2	ERBB3	E2F3	KRAS	VEGFA	CD44	SLC16A10	CDKN1C	ACVR1B	IKBKB	TGFB2	RAB21	CAV1	PODXL	SIRT1	EZH2	HIF1A	PTGS2	ETS1	CTSC	CDH1	JAG1	LDLR	TGFBR1	NFKB1	GATA6	WNK1	VAV3	DDR1	SERPINH1	CDH2	CDK9	RCC1	CLTC	CCR7	CSNK2A1	DDX3X	SLC26A2	EDN1	ETS2	EXTL3	GSK3B	HK2	HSPA5	ITGA3
hsa-miR-330-5p	Up	NF2	KRAS	RBM47	CCND1	GYS1	HMGA2	CLU	IRAK1	BMP7	LIF	MUC1	AKT1	ITGA5	ANXA5	ANXA6	AR	ARHGDIA	MYRF	FPR1	PDIA3	HNRNPA1	HSPA1B	NUP98	PDE3A	PKM	CTSA	RPL4	SPTBN2	TRAPPC10	CCT3	VASP	ZNF175	ZYX	PRRC2A	FAM193A	UBE4A	UBA2	PCGF3	SPTLC1	MTHFD2	SLC27A4	BVES	PHF8	SF3B3	POFUT1	CNNM4	PEX5L	GDE1
hsa-miR-664b-3p	Up	MAPK14	ZNF264	CD44	RNASEL	APP	CREB1	CCDC25	NLK	FBXW7	CALM1	CHD4	DMXL1	EIF2S3	EIF4EBP2	EN2	GLO1	HSPA1B	LBR	MDM2	SIX6	PPP2R1B	PRKAA2	PKIA	MAPK6	RAN	SHMT1	SNRPB2	MAP3K7	TBCA	KLF10	TSPAN6	TPR	YWHAH	ZNF208	REEP5	DEK	BRAP	CDK13	ITGBL1	MDC1	AKAP8	PAK4	BASP1	IPO7	TGOLN2	CAMKK2	FUT9	MAP3K2
hsa-miR-1249-3p	Up	RBMS1	KLF13	PLCG2	PRLR	ABCA12	RAB22A	PTCH1	PAN2	LTBP3	MSR1	HOXB8	ALDOA	NEK6	ANKRD52	UGP2	RASA1	TNPO1	DIAPH1	GNAS	MKNK2	GSPT1	HNRNPU	HSP90AB1	LAMB1	LBR	YBX1	OAZ1	SLC9A1	ICAM5	TLE3	TSPYL1	XPO1	SLC39A7	CTSF	MDC1	ECE2	MED16	DCAF7	SEMA4D	STAG2	HNRNPA0	ERP29	HNRNPUL1	NUP160	SRRM2	TNPO2	PHIP	PMEPA1
hsa-miR-1306-5p	Up	MTMR6	TMEM109	MED28	MICA	AGO3	PDS5A	RAB11FIP1	ATM	ZBTB20	C3	CRK	CSRP1	DIAPH1	F2	FPR1	GJB1	GPS1	GSR	NDST1	IFNAR1	IPP	KCND3	ABLIM1	FADS1	MCC	RTN2	SNRPD3	TNFAIP2	XPC	XRCC2	ZNF207	KMT2D	PEA15	IER3	BCL10	LHFPL2	SUGT1	SCRG1	LMTK2	NPTXR	BRD4	LRRC8B	POFUT1	CNNM4	TRUB2	BHLHE22	TMOD2	PARVB
Hsa-miR-1538	Up	NFIC	IGF2BP1	ACTN4	ARHGDIA	CAPZB	NKX2-5	HPCAL1	LLGL2	SRSF2	KHSRP	ABCB11	KIF1C	LYPLA2	SSU72	GPRC5C	EFCAB1	ZNF704	IBA57	MINK1	FAM160A1	TLK2	LETMD1	SLC6A1	SLC2A1	BAZ2A	CTC1	BRSK1	RAB11FIP4	ADAMTS13	SEPTIN8
Hsa-miR-1976	Up	VEZT	SENP8	RABGAP1L	PDCD4	CDC14B	LRRC58	ALDOA	HMGB1	RAB21	NEK9	MED28	RNF149	TPI1	BCL2L2	HMGA1	FOXO3	AGO3	E2F2	CDX2	MPRIP	ENTPD4	NFATC2IP	SLC7A11	BCL2L1	SATB2	HPSE	ABL2	XIAP	ARL3	BMPR1A	CAPZA2	CAV2	CEACAM5	SLC31A1	CPM	CTNS	DHODH	SLC26A2	F2	FCAR	FKTN	FDFT1	FGF2	FOXE1	FPR1	CENPI	KDSR	GSR
hsa-miR-5189-5p	Up	NF2	LASP1	DFFB	RUNX1	WT1	HEBP2	MED28	STK4	HERPUD1	HACE1	UGDH	PIK3R1	IGF2R	TNPO1	VHL	FOXJ3	ACVR2A	CAD	CAPZB	ENTPD1	CLDN4	EVC	FUS	FUT1	GLG1	GRM1	LIPA	LLGL1	MLH1	MTHFD1	MYBPC1	SLC11A2	NTSR1	OLR1	FURIN	PCCB	PKM	PON1	PPP1R1A	NPY4R	RPL12	SELPLG	SRSF3	SNRPD3	SORD	TERF1	KLF10	TPR
hsa-miR-142-5p	Down	PTEN	TGFBR2	CAPRIN2	ERH	TWF1	UHMK1	DDX5	ZNF264	USP48	ZEB1	CCND1	GTF2B	TGFB2	SLC30A7	TTC8	RBM8A	ATXN1	SIRT1	SOCS1	HIF1A	REST	TP53INP1	FOXO3	MAP2K1	RHOC	SOD2	BACH2	DUSP2	EGLN3	ROBO1	PTP4A1	ZBTB20	EFNA5	ACTC1	ACTN4	ZFHX3	B2M	BAAT	CALM1	CAPZA1	SCARB2	CD47	KLF6	CRK	CSE1L	CD55	DHODH	GLO1
hsa-miR-145-5p	Down	PARP8	IRS1	MYC	FSCN1	CCNA2	MUC1	CLINT1	CBFB	PPP3CA	FBXO28	ACBD3	USP46	RASA1	CCDC25	C11orf58	IGF-IR	KRT7	RTKN	E2F3	CDK6	NRAS	TGFBR2	NFATC1	SMAD5	ESR1	CDKN1A	VEGFA	CD44	FAM3C	SLC16A10	SP1	HMGA2	IRS2	EGFR	TGFB2	SWAP70	F11R	CTNND1	PODXL	CDK4	TMEM9B	HIF1A	ETS1	JAG1	IGFBP5	SET	ERBB4	KLF4
hsa-miR-941	Down	G3BP1	PWWP2A	TRPS1	FOXO1	NFIX	ARSB	FXYD2	CDC20	RCC1	DDB1	FTH1	GTF3C1	P4HA1	PFN1	CTSA	PPP2R1A	RPS7	EIF4H	TPST2	BHLHE40	CREG1	NDST3	UBA2	CLSTN1	KDM6B	CDC42EP4	RRP7A	ATAD2	STAMBPL1	MRPL17	PLEKHG2	LRRC2	ARMC7	CEP19	PIGS	ASB6	GRASP	SGSH	NQO2	HRNR	ZNF749	FBXL13	ATP1B4	LRRC27	XRCC6	CKS1B	HSPA6	ITPKB
		VPS25	HOOK3	CNFN	ACSS1	MRPL43	PARD6B	TNRC18	SPINK7	KDM2B	MFSD9	CCDC142	TMEM25	RSPO3	C1orf198	ADO	SPRYD3	FIBCD1	MASTL	TOX2	FHDC1	ZC3H12C	TSR2	ZNF551	ZNF622	DHX57	ZNF251	BOD1	NXPE3	DSEL	TMEM88	TMEM169	ZBTB47	SYAP1	SNX18	PHF21B	MBD6	KLHL32	TMEM200A	ZNF618	KCTD12	CTHRC1	AGAP1	ANTXR2	FRMD6	DCUN1D3	TMEM170A	MSI2	ZNF813
hsa-miR-4286	Down	LRRC1	TMEM109	TSKU	LIF	HMGA1	TP53	LDLR	PRR15	CDCA4	BBC3	ZBTB20	ATP1A3	EPB41L1	FPGS	MKNK2	GPS1	HOXA13	HSPA4	NFYA	FURIN	PIK3C2B	PRKAG1	MAPK1	REL	RPS6	CLIP1	SREBF1	TBX15	TMSB4X	TRAF3	ZNF35	KHSRP	PSMG1	CLDN1	PEX16	RIMS3	TSC22D2	ZBTB39	WASF2	RAPGEF3	SEMA4D	GLRX3	MAN1A2	PDCD11	TNPO3	RABGAP1	SUN2	GMEB2
[truncated: 869 more columns]

## Sheet: female_brain
miRNA_ID	Expression in AD	Targets
Hsa-miR-668	Down	Not found
Hsa-miR-494	Down	Not found
Hsa-miR-653	Down	Not found
Hsa-miR-431-3p	Down	QPCTL	ALG9	AKT1S1	SUMO1	DDX19B	MTRNR2L1	MTRNR2L3	EN1	PITX1	CASTOR2	E2F5	SLC7A1	COL1A2	TSKU	RELA	CDC42	GRN	INPPL1	PIM1	PPIF	ZFP36	DNMT1	RHOB	XBP1	COL6A2	DYNC1H1	DSP	GAPDH	GCNT1	GNB2	RAPGEF1	HAS2	LIG1	LOXL1	MCM2	MDM2	MYO5B	NUP98	PAPPA	PLAGL2	PLEC	PPP1CB	RAN	SRSF1	SSR3	TPM3	UBE2G1	ZNF207
hsa-miR-767-5p	Down	MYCN	MCL1	CDK6	PLAG1	RNF138	LRRC58	PRRG4	COL3A1	COL4A1	SPARC	COL4A2	FBN1	TPI1	ASXL2	UGDH	SGPL1	TRPS1	CD276	ZFP91	VHL	OSMR	SLC7A11	PTP4A1	CAD	CASP8	SERPINH1	CDC27	COL5A2	COL10A1	CSRP1	DYNC1LI2	FKTN	GNAQ	HLA-A	INSIG1	LOX	LPL	LRPAP1	MDM2	MAP3K9	MMP2	NASP	PDGFRB	PGM3	PKP1	PRPS1	PSMB5	REL
Hsa-miR-105-3p	Up	UHMK1	CBLN2	GOLIM4
[truncated: 192 more columns]

## Sheet: male_brain
miRNA_ID	Expression in AD	Targets
hsa-miR-767-5p	Down	MYCN	MCL1	CDK6	PLAG1	RNF138	LRRC58	PRRG4	COL3A1	COL4A1	SPARC	COL4A2	FBN1	TPI1	ASXL2	UGDH	SGPL1	TRPS1	CD276	ZFP91	VHL	OSMR	SLC7A11	PTP4A1	CAD	CASP8	SERPINH1	CDC27	COL5A2	COL10A1	CSRP1	DYNC1LI2	FKTN	GNAQ	HLA-A	INSIG1	LOX	LPL	LRPAP1	MDM2	MAP3K9	MMP2	NASP	PDGFRB	PGM3	PKP1	PRPS1	PSMB5	REL
hsa-miR-7-5p	Down	IRS2	IRS1	EGFR	RAF1	PAK1	SNCA	CD98	TNK2	LAMC2	BCL2	CASP9	KCNH2	NRAS	CTDSP1	RFFL	ARF4	SERP1	SERPINB5	POGK	ZNF264	OSBPL8	RYK	PTK2	TUSC2	BTG2	BMPR2	MYC	MATR3	ACVR1B	TLR4	LITAF	CAV1	TSC22D4	TSKU	DCTD	RELA	SLC25A23	FYCO1	VPS26A	PHC2	GOLPH3L	CBX7	SGPL1	JARID2	ATXN1	CCNE1	MAPK9	CRKL
		CSE1L	CSK	SLC25A10	CTH	CTNNA1	CTNS	CTPS1	CXADR	CYB5A	CD55	DAPK1	DBN1	DDIT3	DDOST	DKC1	DNAH5	DYNC1LI2	DPAGT1	DPYD	DPYSL2	DPYSL3	DRD5	DSG2	DSP	SLC26A2	HBEGF	DUSP5	DUSP7	DVL3	DYRK1A	EDN1	MEGF9	EIF1AX	EIF2S1	EIF2B1	EIF4EBP1	EIF4G1	EIF5	ELK1	EMP1	SLC29A1	EP300	EPAS1	EPB41L1	EPB41L2	DMTN	EPHA4	EPHX1
		SH3GLB1	RDH11	LACTB2	MRPS2	GOLGA7	HSD17B12	MRTO4	TUBD1	TUBE1	GPN3	CPA4	MRPL27	UBAP1	KRCC1	DACT1	UBR5	POMP	CRLF3	COMMD10	ZNF107	DDX41	SNX9	ANAPC7	YTHDF2	IP6K2	SFMBT1	UBE2J1	ANKFY1	CTDSPL2	CXXC5	AZIN1	TRIM33	SRRT	CUTA	TAF9B	YPEL5	RASD1	FKBP7	ASB1	HSPB11	CAB39	RAB8B	RSF1	KDM3B	GALNT7	BCL11A	FXYD6	RAB4B
		UPF1	RPA1	ST8SIA1	SLC22A4	SORL1	TRIM21	SSBP1	SSR2	TFAM	TUFM	YWHAB	ZNF91	ZKSCAN1	ZNF155	EIF3D	KRT36	PAGE1	NAPA	MTMR1	HDAC3	MCM3AP	SLC25A14	CLK2	ATIC	FASN	UBE2L6	MED17	TRAF4	BAD	CETN2	COL6A3	COX11	EPHB1	EPHB6	ARHGAP35	RAB4A	VNN1	SLC16A5	PCSK7	LPAR2	ETF1	SLIT2	PPIG	KIF3B	NMT2	DDX23	SPTLC2	IER2
hsa-miR-3149	Up	THBS1	UHMK1	LRRC58	ZEB1	GLCCI1	SLC16A10	SPARC	ZNF226	PRKD2	HDAC4	TIMELESS	AR	CHRNB1	DMXL1	TIMM8A	EIF5	EPB41L1	FGF5	GNG5	GSR	NDUFV3	NEUROD2	NPR1	PAK3	PRKAA1	MAP2K6	PTPN14	PTPRJ	RAB3B	RAB13	RAD51	RANGAP1	RRAD	TACR3	TMF1	UGT2B4	ZFX	ZNF711	ZNF195	ZNF208	SLC25A16	ARID1A	TNFRSF10B	TRIP10	ADAMTS4	PPM1F	NUP93	PUM1
hsa-miR-491-3p	Up	CDK6	TWF1	CCND1	ZNF226	GOLPH3L	ATXN1	ABCB1	AGO2	B2M	CDC27	CHD4	GCNT1	GRM8	HOXA10	IGFBP2	LPP	MBNL1	UBE2B	YY1	ZBTB25	FGF23	NPEPPS	EDEM1	NAMPT	TRDN	HIC2	CD2AP	SULT1B1	DNTTIP2	DCUN1D1	STARD7	ERAP2	KLHL15	CPEB4	UBASH3B	RAB3C	ZNF354B	PARP15	ZNF678	IYD	RBM12B	ITIH5	CYFIP2	SMIM13	PTCH2	KCNJ10	HRK	ZNF223
[truncated: 852 more columns]
