# Supplementary material for: The role of microRNAs in understanding sex-based differences in Alzheimer’s disease
Source: Biol Sex Differ. 2024 Jan 31;15:13. doi: 10.1186/s13293-024-00588-1 (PMC10832236; doi:10.1186/s13293-024-00588-1)
Supplement: Supplementary file 4 — Additional file 4: Table S4. Results of biological process terms clustering. [file 13293_2024_588_MOESM4_ESM.xlsx]

## Sheet: Sheet 1
GO_ID	Name	N	lor	pval	padj	sd	t	index	change
GO:0000045	autophagosome assembly	58	-0.575679	9.66394e-06	0.00164669	0.130075	-4.42576	-11.5471	Down
GO:0000079	regulation of cyclin-dependent protein serine/threonine kinase activity	52	-1.05334	2.02032e-16	6.19655e-13	0.128014	-8.22833	-36.1381	Down
GO:0000082	G1/S transition of mitotic cell cycle	62	-1.02485	1.88537e-13	2.72123e-10	0.139207	-7.36205	-29.2995	Down
GO:0000086	G2/M transition of mitotic cell cycle	51	-0.747394	7.57096e-07	0.000193508	0.151057	-4.94778	-14.0938	Down
GO:0000132	establishment of mitotic spindle orientation	33	-0.645261	0.000125499	0.0121099	0.168215	-3.83592	-8.98321	Down
GO:0000165	MAPK cascade	146	-0.531673	2.26345e-10	1.73556e-07	0.0837839	-6.34577	-22.209	Down
GO:0000209	protein polyubiquitination	185	-0.677838	4.50752e-19	2.21201e-15	0.0758779	-8.93327	-42.2434	Down
GO:0000226	microtubule cytoskeleton organization	127	-0.395285	1.26192e-05	0.00199765	0.0905005	-4.36777	-11.2803	Down
GO:0000278	mitotic cell cycle	145	-0.440289	1.77083e-07	5.65587e-05	0.0842841	-5.22387	-15.5466	Down
GO:0000281	mitotic cytokinesis	62	-0.720791	1.33607e-07	4.61731e-05	0.136621	-5.27584	-15.8284	Down
GO:0000288	nuclear-transcribed mRNA catabolic process, deadenylation-dependent decay	12	-1.52654	6.82922e-10	4.40967e-07	0.247286	-6.17318	-21.1046	Down
GO:0000289	nuclear-transcribed mRNA poly(A) tail shortening	22	-0.815848	0.000100266	0.010337	0.209688	-3.89078	-9.20769	Down
GO:0000381	regulation of alternative mRNA splicing, via spliceosome	59	-0.522448	7.57209e-05	0.00814891	0.131984	-3.95843	-9.48846	Down
GO:0001525	angiogenesis	258	-0.403145	2.07007e-10	1.63848e-07	0.0633922	-6.35953	-22.2983	Down
GO:0001568	blood vessel development	59	-0.726882	5.03086e-08	2.11237e-05	0.133313	-5.45243	-16.8051	Down
GO:0001570	vasculogenesis	62	-0.591857	5.26436e-06	0.00108547	0.129928	-4.55528	-12.1546	Down
GO:0001649	osteoblast differentiation	116	-0.464421	7.97579e-07	0.000199695	0.0940578	-4.93761	-14.0417	Down
GO:0001657	ureteric bud development	41	-0.55104	0.000372681	0.0294033	0.154815	-3.55935	-7.89479	Down
GO:0001666	response to hypoxia	158	-0.460813	1.28783e-08	6.19595e-06	0.0809839	-5.69018	-18.1677	Down
GO:0001701	in utero embryonic development	225	-0.509217	5.21303e-14	8.52743e-11	0.0676052	-7.53221	-30.585	Down
GO:0001702	gastrulation with mouth forming second	15	-0.976509	0.000120082	0.0118331	0.253852	-3.84676	-9.02734	Down
GO:0001764	neuron migration	112	-0.432847	5.89517e-06	0.00117601	0.0955216	-4.5314	-12.0414	Down
GO:0001818	negative regulation of cytokine production	33	-0.620776	0.000248553	0.0213241	0.169405	-3.66445	-8.29986	Down
GO:0001822	kidney development	139	-0.352779	3.9846e-05	0.00488848	0.085848	-4.10934	-10.1305	Down
GO:0001837	epithelial to mesenchymal transition	45	-0.833277	6.63314e-08	2.55108e-05	0.154225	-5.40299	-16.5286	Down
GO:0001843	neural tube closure	84	-0.41744	0.000150151	0.0141158	0.110096	-3.79159	-8.80387	Down
GO:0001889	liver development	78	-0.593107	2.66757e-07	8.10148e-05	0.115224	-5.14741	-15.1369	Down
GO:0001892	embryonic placenta development	23	-1.14532	1.45585e-09	8.30741e-07	0.189241	-6.05219	-20.3477	Down
GO:0001894	tissue homeostasis	20	-0.866852	0.00010198	0.0104698	0.223033	-3.88666	-9.19073	Down
GO:0001933	negative regulation of protein phosphorylation	76	-0.413097	0.000312067	0.0254392	0.114567	-3.60574	-8.07229	Down
GO:0001934	positive regulation of protein phosphorylation	215	-0.285954	3.18943e-05	0.00405639	0.0687305	-4.16051	-10.3531	Down
GO:0001974	blood vessel remodeling	34	-0.644731	0.000180318	0.0162664	0.172119	-3.74585	-8.62079	Down
GO:0002218	activation of innate immune response	29	-0.678571	0.000520206	0.038331	0.195512	-3.47073	-7.56129	Down
GO:0002244	hematopoietic progenitor cell differentiation	70	-0.4294	0.000339846	0.0272508	0.119826	-3.58352	-7.98702	Down
GO:0003170	heart valve development	10	-1.43954	1.3797e-05	0.00214263	0.331065	-4.34821	-11.1911	Down
GO:0003281	ventricular septum development	36	-0.907031	6.46463e-07	0.000170561	0.18219	-4.97849	-14.2518	Down
GO:0006260	DNA replication	133	-0.366352	2.63748e-05	0.0035558	0.0871492	-4.20374	-10.5431	Down
GO:0006301	postreplication repair	14	-1.00561	7.32594e-06	0.00133152	0.224205	-4.48524	-11.8241	Down
GO:0006334	nucleosome assembly	102	-0.497189	4.57223e-07	0.000128777	0.0985468	-5.04521	-14.5981	Down
GO:0006338	chromatin remodeling	171	-0.513657	5.13644e-11	5.47965e-08	0.0781731	-6.57076	-23.6921	Down
GO:0006378	mRNA polyadenylation	27	-0.788047	6.9007e-06	0.00130247	0.1752	-4.49799	-11.8839	Down
GO:0006402	mRNA catabolic process	33	-0.626922	0.00024016	0.0206764	0.170673	-3.67323	-8.3342	Down
GO:0006417	regulation of translation	152	-0.602546	1.21736e-12	1.57212e-09	0.0847675	-7.10822	-27.4343	Down
GO:0006457	protein folding	144	-0.353804	2.6702e-05	0.00358023	0.08422	-4.20095	-10.5308	Down
GO:0006464	cellular protein modification process	104	-0.41613	2.22847e-05	0.00311183	0.0981037	-4.24174	-10.7116	Down
GO:0006469	negative regulation of protein kinase activity	71	-0.472672	6.48515e-05	0.00726564	0.118306	-3.99532	-9.64341	Down
GO:0006470	protein dephosphorylation	182	-0.569976	1.589e-14	3.24909e-11	0.0741553	-7.68625	-31.7731	Down
GO:0006511	ubiquitin-dependent protein catabolic process	258	-0.649073	1.19218e-24	2.92522e-20	0.0632398	-10.2637	-55.0863	Down
GO:0006541	glutamine metabolic process	19	-0.786133	0.000368367	0.0291567	0.220674	-3.56241	-7.90643	Down
GO:0006606	protein import into nucleus	94	-0.599571	5.16538e-08	2.11237e-05	0.110059	-5.44773	-16.7787	Down
GO:0006686	sphingomyelin biosynthetic process	10	-0.972412	0.000699367	0.0491698	0.286814	-3.39039	-7.26533	Down
GO:0006695	cholesterol biosynthetic process	36	-0.593446	0.0003762	0.0294913	0.166844	-3.55688	-7.88539	Down
GO:0006886	intracellular protein transport	277	-0.47662	8.80706e-15	1.96452e-11	0.061407	-7.76167	-32.3632	Down
GO:0006888	endoplasmic reticulum to Golgi vesicle-mediated transport	117	-0.496177	1.57567e-07	5.2246e-05	0.0945916	-5.24547	-15.6634	Down
GO:0006892	post-Golgi vesicle-mediated transport	20	-0.811733	0.000281796	0.0234386	0.223485	-3.63217	-8.17433	Down
GO:0006897	endocytosis	236	-0.320071	1.00934e-06	0.00024766	0.0654352	-4.89142	-13.8062	Down
GO:0006914	autophagy	191	-0.365882	5.38166e-07	0.000146721	0.0729734	-5.01391	-14.4351	Down
GO:0006977	DNA damage response, signal transduction by p53 class mediator resulting in cell cycle arrest	20	-0.970599	6.60928e-06	0.00126295	0.215346	-4.50717	-11.927	Down
GO:0006986	response to unfolded protein	70	-0.691319	1.65794e-08	7.67559e-06	0.122426	-5.64682	-17.9151	Down
GO:0007029	endoplasmic reticulum organization	38	-0.69892	9.39457e-06	0.00161198	0.157703	-4.43187	-11.5754	Down
GO:0007030	Golgi organization	113	-0.357934	0.000182771	0.0164272	0.0956415	-3.74245	-8.60727	Down
GO:0007032	endosome organization	36	-0.674096	2.10732e-05	0.00300623	0.158451	-4.25428	-10.7675	Down
GO:0007052	mitotic spindle organization	54	-0.488848	0.000393586	0.0303691	0.137899	-3.54498	-7.84021	Down
GO:0007059	chromosome segregation	93	-0.517893	5.56569e-07	0.000150071	0.103425	-5.00743	-14.4015	Down
GO:0007064	mitotic sister chromatid cohesion	16	-0.97593	3.19104e-05	0.00405639	0.234576	-4.16039	-10.3526	Down
GO:0007080	mitotic metaphase plate congression	40	-0.531687	0.000620341	0.0443767	0.155322	-3.42314	-7.38524	Down
GO:0007094	mitotic spindle assembly checkpoint signaling	29	-0.695653	0.000125852	0.0121099	0.181385	-3.83523	-8.9804	Down
GO:0007179	transforming growth factor beta receptor signaling pathway	85	-0.756167	1.38707e-10	1.21551e-07	0.117767	-6.42089	-22.6987	Down
GO:0007259	receptor signaling pathway via JAK-STAT	37	-0.567734	0.000480564	0.0361703	0.162583	-3.49197	-7.64055	Down
GO:0007265	Ras protein signal transduction	85	-0.583333	1.54563e-07	5.2246e-05	0.111132	-5.24902	-15.6827	Down
GO:0007420	brain development	273	-0.274732	7.25417e-06	0.00133152	0.0612238	-4.48734	-11.8339	Down
GO:0007507	heart development	243	-0.430821	5.59837e-11	5.7236e-08	0.065695	-6.5579	-23.606	Down
GO:0007568	aging	147	-0.344981	3.21492e-05	0.00405639	0.0829544	-4.15869	-10.3451	Down
GO:0007623	circadian rhythm	72	-0.466175	7.26327e-05	0.00792079	0.117473	-3.96837	-9.5301	Down
GO:0008283	cell population proliferation	158	-0.339988	2.23208e-05	0.00311183	0.0801598	-4.24138	-10.71	Down
GO:0008286	insulin receptor signaling pathway	56	-0.499613	0.000175049	0.0159079	0.133113	-3.75329	-8.65045	Down
GO:0008360	regulation of cell shape	145	-0.376119	7.48796e-06	0.0013411	0.0839445	-4.48057	-11.8022	Down
GO:0008380	RNA splicing	300	-0.259283	9.04262e-06	0.00156252	0.0583959	-4.4401	-11.6136	Down
GO:0008584	male gonad development	101	-0.423204	2.63643e-05	0.0035558	0.100671	-4.20383	-10.5435	Down
GO:0008625	extrinsic apoptotic signaling pathway via death domain receptors	32	-0.648735	0.000233653	0.0202583	0.176275	-3.68025	-8.36167	Down
GO:0008630	intrinsic apoptotic signaling pathway in response to DNA damage	48	-0.583362	7.9966e-05	0.00853094	0.14786	-3.94537	-9.43391	Down
GO:0008631	intrinsic apoptotic signaling pathway in response to oxidative stress	16	-0.95743	0.000187528	0.0167322	0.256272	-3.73599	-8.58158	Down
GO:0009267	cellular response to starvation	74	-0.476191	5.05426e-05	0.00593376	0.117461	-4.05404	-9.89269	Down
GO:0009410	response to xenobiotic stimulus	253	-0.265665	2.94503e-05	0.00384372	0.063576	-4.17869	-10.4328	Down
GO:0009615	response to virus	111	-0.539394	8.75874e-09	4.29824e-06	0.0937138	-5.75576	-18.5532	Down
GO:0009791	post-embryonic development	67	-0.777821	2.82106e-10	2.03588e-07	0.123235	-6.31171	-21.9887	Down
GO:0009887	animal organ morphogenesis	161	-0.305534	0.0001124	0.0112569	0.0790934	-3.86295	-9.09345	Down
GO:0009968	negative regulation of signal transduction	61	-0.563624	1.18739e-05	0.00190652	0.12865	-4.38106	-11.3412	Down
GO:0010498	proteasomal protein catabolic process	33	-0.700146	7.46815e-05	0.00807247	0.176727	-3.96173	-9.50228	Down
GO:0010506	regulation of autophagy	75	-0.578551	6.69478e-07	0.000174754	0.116369	-4.9717	-14.2168	Down
GO:0010508	positive regulation of autophagy	69	-0.662719	2.78528e-08	1.24258e-05	0.119263	-5.55676	-17.3963	Down
GO:0010586	miRNA metabolic process	12	-1.3032	8.84134e-08	3.23789e-05	0.243536	-5.35115	-16.2412	Down
GO:0010592	positive regulation of lamellipodium assembly	29	-0.690528	0.000169007	0.0155899	0.183549	-3.76209	-8.68557	Down
GO:0010608	posttranscriptional regulation of gene expression	26	-0.902781	6.63983e-06	0.00126295	0.200342	-4.50619	-11.9224	Down
GO:0010629	negative regulation of gene expression	256	-0.515138	6.24541e-16	1.7027e-12	0.0636638	-8.09153	-35.0095	Down
GO:0010718	positive regulation of epithelial to mesenchymal transition	47	-0.651524	1.94388e-05	0.0028733	0.152499	-4.27233	-10.8482	Down
GO:0010971	positive regulation of G2/M transition of mitotic cell cycle	28	-0.85037	3.2237e-05	0.00405639	0.204511	-4.15806	-10.3424	Down
GO:0010977	negative regulation of neuron projection development	67	-0.501961	3.78387e-05	0.00471291	0.121797	-4.12127	-10.1822	Down
GO:0014070	response to organic cyclic compound	116	-0.392872	2.82818e-05	0.0037309	0.0938112	-4.1879	-10.4733	Down
GO:0014911	positive regulation of smooth muscle cell migration	20	-0.857909	5.55572e-05	0.00634046	0.212783	-4.03185	-9.7981	Down
GO:0016050	vesicle organization	14	-1.23076	9.12528e-08	3.24501e-05	0.230245	-5.34542	-16.2096	Down
GO:0016055	Wnt signaling pathway	214	-0.409468	3.08386e-09	1.64079e-06	0.0690513	-5.9299	-19.5971	Down
GO:0016126	sterol biosynthetic process	31	-0.729921	4.49615e-05	0.00535541	0.178844	-4.08134	-10.0097	Down
GO:0016192	vesicle-mediated transport	289	-0.449988	4.72539e-14	8.28188e-11	0.0596402	-7.54506	-30.6832	Down
GO:0016197	endosomal transport	66	-0.557513	3.37732e-06	0.000746566	0.119952	-4.64782	-12.5984	Down
GO:0016236	macroautophagy	69	-0.509903	1.8586e-05	0.00276389	0.119072	-4.28233	-10.8931	Down
GO:0016239	positive regulation of macroautophagy	30	-0.81718	0.000132108	0.0126129	0.213738	-3.82328	-8.93189	Down
GO:0016241	regulation of macroautophagy	53	-0.576498	2.06548e-05	0.00300503	0.135367	-4.25877	-10.7876	Down
GO:0016311	dephosphorylation	173	-0.294313	0.000124179	0.0120911	0.0766735	-3.83852	-8.99379	Down
GO:0016477	cell migration	269	-0.469609	3.48168e-14	6.5715e-11	0.0619138	-7.58488	-30.9887	Down
GO:0016525	negative regulation of angiogenesis	89	-0.410396	0.000108155	0.0110116	0.105981	-3.87235	-9.13195	Down
GO:0016572	histone phosphorylation	15	-0.885803	0.000289628	0.0240087	0.244354	-3.62508	-8.14691	Down
GO:0016573	histone acetylation	65	-0.618499	6.85215e-07	0.000176979	0.124517	-4.96719	-14.1935	Down
GO:0016579	protein deubiquitination	101	-0.545452	6.65403e-08	2.55108e-05	0.100964	-5.40243	-16.5255	Down
GO:0017015	regulation of transforming growth factor beta receptor signaling pathway	24	-0.880725	2.06974e-05	0.00300503	0.206825	-4.25831	-10.7855	Down
GO:0017148	negative regulation of translation	80	-0.689874	3.14291e-09	1.64079e-06	0.116399	-5.92678	-19.5781	Down
GO:0018105	peptidyl-serine phosphorylation	165	-0.618325	8.90533e-14	1.36568e-10	0.0828656	-7.46178	-30.0495	Down
GO:0018107	peptidyl-threonine phosphorylation	66	-0.891508	1.82568e-10	1.53888e-07	0.13976	-6.37884	-22.4239	Down
GO:0018108	peptidyl-tyrosine phosphorylation	137	-0.297645	0.000573437	0.0415054	0.0864126	-3.44446	-7.46386	Down
GO:0021987	cerebral cortex development	69	-0.585861	2.71112e-06	0.000610298	0.124837	-4.693	-12.8181	Down
GO:0030036	actin cytoskeleton organization	188	-0.349354	2.24041e-06	0.000513764	0.0738297	-4.7319	-13.0089	Down
GO:0030071	regulation of mitotic metaphase/anaphase transition	34	-0.780883	1.9421e-06	0.000458202	0.164022	-4.76085	-13.1517	Down
GO:0030097	hemopoiesis	78	-0.540892	3.78587e-06	0.000814854	0.116971	-4.62417	-12.4842	Down
GO:0030148	sphingolipid biosynthetic process	48	-0.546962	0.000110484	0.0111561	0.141438	-3.86715	-9.11064	Down
GO:0030216	keratinocyte differentiation	55	-0.52443	0.000111252	0.0111876	0.135671	-3.86546	-9.10371	Down
GO:0030307	positive regulation of cell growth	88	-0.454406	2.82664e-05	0.0037309	0.108501	-4.18803	-10.4738	Down
GO:0030308	negative regulation of cell growth	124	-0.412271	5.43254e-06	0.0010926	0.0906359	-4.54865	-12.1231	Down
GO:0030324	lung development	96	-0.447711	1.21703e-05	0.00193909	0.102318	-4.37568	-11.3165	Down
GO:0030326	embryonic limb morphogenesis	54	-0.455379	0.000692696	0.0488407	0.134211	-3.39302	-7.27492	Down
GO:0030330	DNA damage response, signal transduction by p53 class mediator	17	-1.0733	3.77103e-07	0.000111481	0.211198	-5.08197	-14.7907	Down
GO:0030335	positive regulation of cell migration	237	-0.42578	1.16757e-10	1.06105e-07	0.066042	-6.44711	-22.8709	Down
GO:0030336	negative regulation of cell migration	138	-0.538255	3.39021e-10	2.3107e-07	0.0856663	-6.28315	-21.805	Down
GO:0030433	ubiquitin-dependent ERAD pathway	77	-0.4471	0.000115003	0.0114243	0.115909	-3.85735	-9.07055	Down
GO:0030509	BMP signaling pathway	75	-0.442982	0.000153796	0.0143486	0.117017	-3.78563	-8.77988	Down
GO:0030511	positive regulation of transforming growth factor beta receptor signaling pathway	32	-0.672933	0.000265546	0.0223906	0.184493	-3.64747	-8.23372	Down
GO:0030512	negative regulation of transforming growth factor beta receptor signaling pathway	89	-0.682257	3.12439e-10	2.19036e-07	0.108366	-6.29586	-21.8866	Down
GO:0030514	negative regulation of BMP signaling pathway	54	-0.623727	8.65626e-06	0.00151747	0.140179	-4.4495	-11.6572	Down
GO:0030522	intracellular receptor signaling pathway	40	-0.610998	0.000152969	0.0143259	0.161342	-3.78697	-8.78528	Down
GO:0030968	endoplasmic reticulum unfolded protein response	48	-0.741827	1.04206e-07	3.65271e-05	0.139407	-5.32129	-16.0769	Down
GO:0031032	actomyosin structure organization	30	-0.704492	6.39307e-05	0.00719568	0.17618	-3.99871	-9.65771	Down
GO:0031047	gene silencing by RNA	61	-0.807754	5.50981e-09	2.81653e-06	0.138464	-5.83369	-19.0167	Down
GO:0031053	primary miRNA processing	12	-0.918978	0.000364645	0.0289555	0.257772	-3.56508	-7.91659	Down
GO:0031054	pre-miRNA processing	13	-1.24377	5.10152e-08	2.11237e-05	0.228216	-5.44995	-16.7911	Down
GO:0031100	animal organ regeneration	38	-0.598249	0.00016571	0.0153434	0.158812	-3.76702	-8.70527	Down
GO:0031123	RNA 3'-end processing	12	-1.0332	3.11493e-05	0.00402266	0.248013	-4.16591	-10.3767	Down
GO:0031503	protein-containing complex localization	13	-1.06077	3.90108e-05	0.00481007	0.25783	-4.11424	-10.1517	Down
GO:0031571	mitotic G1 DNA damage checkpoint signaling	13	-1.18306	2.22768e-06	0.000513764	0.249956	-4.73305	-13.0145	Down
GO:0031647	regulation of protein stability	87	-0.368495	0.00070852	0.0496521	0.108803	-3.38682	-7.25233	Down
GO:0031648	protein destabilization	47	-0.734226	4.26392e-07	0.000124552	0.145145	-5.05856	-14.6679	Down
GO:0031929	TOR signaling	20	-0.808271	0.00013354	0.0127002	0.211555	-3.82062	-8.92111	Down
GO:0031954	positive regulation of protein autophosphorylation	24	-0.734404	0.000586185	0.0421793	0.213582	-3.43851	-7.44187	Down
GO:0032008	positive regulation of TOR signaling	34	-0.59229	0.00038638	0.0300898	0.166849	-3.54985	-7.85869	Down
GO:0032092	positive regulation of protein binding	71	-0.637704	5.79206e-08	2.29224e-05	0.1175	-5.42729	-16.6642	Down
GO:0032147	activation of protein kinase activity	62	-0.556287	1.65288e-05	0.00247296	0.129118	-4.30838	-11.0104	Down
GO:0032212	positive regulation of telomere maintenance via telomerase	33	-0.769737	2.10358e-05	0.00300623	0.180915	-4.25468	-10.7693	Down
GO:0032436	positive regulation of proteasomal ubiquitin-dependent protein catabolic process	76	-0.451936	8.62982e-05	0.00904909	0.115083	-3.92705	-9.3577	Down
GO:0032465	regulation of cytokinesis	41	-0.597371	0.000188874	0.0167912	0.159973	-3.73419	-8.57443	Down
GO:0032469	endoplasmic reticulum calcium ion homeostasis	17	-0.85144	0.000477691	0.0360647	0.243716	-3.49357	-7.64655	Down
GO:0032486	Rap protein signal transduction	10	-1.09328	1.39207e-05	0.00214825	0.251547	-4.34625	-11.1821	Down
GO:0032516	positive regulation of phosphoprotein phosphatase activity	16	-0.914241	5.02374e-05	0.00592629	0.225435	-4.05545	-9.89875	Down
GO:0032728	positive regulation of interferon-beta production	40	-0.63868	9.84077e-05	0.0101883	0.163961	-3.89532	-9.22639	Down
GO:0032869	cellular response to insulin stimulus	94	-0.565161	5.30532e-08	2.13403e-05	0.103833	-5.44296	-16.752	Down
GO:0032922	circadian regulation of gene expression	67	-0.755867	9.80012e-10	6.0116e-07	0.123594	-6.11573	-20.7435	Down
GO:0032956	regulation of actin cytoskeleton organization	77	-0.596563	1.77489e-07	5.65587e-05	0.114209	-5.22344	-15.5444	Down
GO:0033077	T cell differentiation in thymus	36	-0.674877	0.000171852	0.0157929	0.179588	-3.75791	-8.66888	Down
GO:0033138	positive regulation of peptidyl-serine phosphorylation	87	-0.394237	0.000261251	0.0221044	0.107961	-3.65166	-8.25003	Down
GO:0033962	P-body assembly	13	-0.954666	0.00058062	0.0419017	0.277431	-3.44109	-7.45141	Down
GO:0034063	stress granule assembly	24	-1.27508	1.36072e-06	0.000330572	0.263871	-4.83223	-13.5075	Down
GO:0034198	cellular response to amino acid starvation	44	-0.816381	3.16444e-08	1.38652e-05	0.14751	-5.5344	-17.2687	Down
GO:0034333	adherens junction assembly	11	-1.41799	6.09461e-06	0.00119634	0.313412	-4.52436	-12.0081	Down
GO:0034599	cellular response to oxidative stress	88	-0.393516	0.000260199	0.0221044	0.107733	-3.6527	-8.25406	Down
GO:0034613	cellular protein localization	78	-0.510576	1.15271e-05	0.0018731	0.11637	-4.38752	-11.3708	Down
GO:0034644	cellular response to UV	59	-0.748251	3.10779e-09	1.64079e-06	0.12621	-5.92863	-19.5894	Down
GO:0034976	response to endoplasmic reticulum stress	84	-0.727591	4.15876e-10	2.75792e-07	0.116391	-6.25126	-21.6006	Down
GO:0035019	somatic stem cell population maintenance	33	-0.803188	7.17282e-06	0.00133152	0.178894	-4.48975	-11.8452	Down
GO:0035024	negative regulation of Rho protein signal transduction	23	-0.714556	0.000571853	0.0415054	0.207406	-3.44521	-7.46663	Down
GO:0035195	gene silencing by miRNA	19	-1.02541	8.96394e-05	0.00935945	0.261725	-3.9179	-9.31972	Down
GO:0035196	production of miRNAs involved in gene silencing by miRNA	15	-1.32807	1.88151e-10	1.53888e-07	0.208351	-6.37422	-22.3938	Down
GO:0035264	multicellular organism growth	84	-0.554918	7.81375e-07	0.000197655	0.112295	-4.94162	-14.0622	Down
GO:0035278	miRNA mediated inhibition of translation	11	-1.96875	6.09671e-19	2.49324e-15	0.221216	-8.89967	-41.9414	Down
GO:0035329	hippo signaling	20	-0.835039	0.000541447	0.0397767	0.241344	-3.45996	-7.52127	Down
GO:0035331	negative regulation of hippo signaling	13	-0.937388	0.000143063	0.0135012	0.246448	-3.80359	-8.85223	Down
GO:0035335	peptidyl-tyrosine dephosphorylation	92	-0.554755	8.99934e-08	3.24501e-05	0.103732	-5.34794	-16.2235	Down
GO:0035455	response to interferon-alpha	10	-1.06508	1.47456e-05	0.00224728	0.245774	-4.33359	-11.1246	Down
GO:0035633	maintenance of blood-brain barrier	31	-0.714245	4.98263e-05	0.00590619	0.176036	-4.05738	-9.90697	Down
GO:0035904	aorta development	27	-0.80642	1.45479e-05	0.002231	0.185958	-4.33656	-11.1381	Down
GO:0036092	phosphatidylinositol-3-phosphate biosynthetic process	21	-0.792931	0.000121646	0.0119381	0.2063	-3.84359	-9.01439	Down
GO:0036120	cellular response to platelet-derived growth factor stimulus	21	-0.881026	8.65824e-06	0.00151747	0.198008	-4.44945	-11.657	Down
GO:0040008	regulation of growth	77	-0.521151	1.02838e-05	0.00170495	0.118113	-4.41231	-11.4849	Down
GO:0042026	protein refolding	19	-0.996227	1.88021e-06	0.000447907	0.208967	-4.76739	-13.1841	Down
GO:0042060	wound healing	99	-0.449877	1.18881e-05	0.00190652	0.102693	-4.3808	-11.34	Down
GO:0042127	regulation of cell population proliferation	194	-0.444564	1.12293e-09	6.72028e-07	0.0729518	-6.09395	-20.6073	Down
GO:0042149	cellular response to glucose starvation	51	-0.51344	0.00064999	0.0459617	0.15055	-3.41042	-7.33855	Down
GO:0042307	positive regulation of protein import into nucleus	40	-0.563279	0.000257418	0.0220078	0.154093	-3.65546	-8.26481	Down
GO:0042542	response to hydrogen peroxide	45	-0.665166	2.40711e-05	0.00331814	0.157459	-4.22439	-10.6345	Down
GO:0042752	regulation of circadian rhythm	63	-0.797096	8.94598e-10	5.62837e-07	0.130026	-6.13029	-20.8346	Down
GO:0042771	intrinsic apoptotic signaling pathway in response to DNA damage by p53 class mediator	31	-0.963567	1.56123e-07	5.2246e-05	0.183636	-5.24717	-15.6726	Down
GO:0042981	regulation of apoptotic process	229	-0.305154	5.32314e-06	0.00108844	0.0670236	-4.55294	-12.1434	Down
GO:0043065	positive regulation of apoptotic process	299	-0.547342	2.53584e-20	1.55554e-16	0.059188	-9.24752	-45.1212	Down
GO:0043116	negative regulation of vascular permeability	16	-0.879534	0.000114032	0.011374	0.227893	-3.85942	-9.07903	Down
GO:0043123	positive regulation of I-kappaB kinase/NF-kappaB signaling	186	-0.493435	2.05711e-11	2.29432e-08	0.0735814	-6.70598	-24.6071	Down
GO:0043154	negative regulation of cysteine-type endopeptidase activity involved in apoptotic process	63	-0.514972	5.21592e-05	0.0060944	0.127258	-4.04666	-9.86121	Down
GO:0043161	proteasome-mediated ubiquitin-dependent protein catabolic process	197	-0.687326	1.48555e-21	1.21502e-17	0.0719899	-9.54753	-47.9585	Down
GO:0043388	positive regulation of DNA binding	30	-0.693044	0.000155851	0.0144852	0.183232	-3.78232	-8.76661	Down
GO:0043392	negative regulation of DNA binding	31	-0.705709	2.99017e-05	0.00388197	0.169023	-4.17523	-10.4176	Down
GO:0043433	negative regulation of DNA-binding transcription factor activity	78	-0.681205	2.33074e-09	1.29975e-06	0.113994	-5.9758	-19.8771	Down
GO:0043488	regulation of mRNA stability	61	-0.440395	0.000636003	0.0452334	0.128908	-3.41635	-7.36031	Down
GO:0043524	negative regulation of neuron apoptotic process	138	-0.297946	0.00051404	0.0379981	0.0857662	-3.47393	-7.57321	Down
GO:0043525	positive regulation of neuron apoptotic process	46	-0.75057	4.38476e-07	0.000125103	0.148533	-5.05322	-14.64	Down
GO:0043536	positive regulation of blood vessel endothelial cell migration	36	-0.81803	7.97088e-06	0.00141725	0.183119	-4.4672	-11.7397	Down
GO:0043542	endothelial cell migration	31	-0.637556	0.000280734	0.0234297	0.175483	-3.63314	-8.1781	Down
GO:0043547	positive regulation of GTPase activity	180	-0.274916	0.000236544	0.0204368	0.0747642	-3.67711	-8.34937	Down
GO:0043551	regulation of phosphatidylinositol 3-kinase activity	17	-0.850088	0.000509373	0.03796	0.244532	-3.47638	-7.58233	Down
GO:0043923	positive regulation by host of viral transcription	18	-1.09576	2.21203e-05	0.00311183	0.258228	-4.2434	-10.719	Down
GO:0043967	histone H4 acetylation	41	-0.729042	2.45165e-06	0.000556997	0.154669	-4.71356	-12.9188	Down
GO:0043968	histone H2A acetylation	21	-0.857952	4.04384e-05	0.00493647	0.208954	-4.10593	-10.1157	Down
GO:0044238	primary metabolic process	34	-0.654965	0.000210043	0.0182759	0.176667	-3.70734	-8.4682	Down
GO:0044344	cellular response to fibroblast growth factor stimulus	30	-0.657457	0.000617619	0.0443112	0.191996	-3.42433	-7.38964	Down
GO:0044772	mitotic cell cycle phase transition	23	-1.07297	3.37409e-06	0.000746566	0.230845	-4.64801	-12.5994	Down
GO:0045071	negative regulation of viral genome replication	44	-0.591863	6.29435e-05	0.00711722	0.147877	-4.0024	-9.67327	Down
GO:0045176	apical protein localization	15	-0.81041	0.000640746	0.045439	0.237356	-3.41432	-7.35288	Down
GO:0045184	establishment of protein localization	41	-0.628886	0.000125663	0.0121099	0.16396	-3.8356	-8.98191	Down
GO:0045444	fat cell differentiation	72	-0.503159	2.26304e-05	0.00313718	0.118718	-4.23828	-10.6962	Down
GO:0045597	positive regulation of cell differentiation	68	-0.55228	5.1135e-06	0.00106848	0.121077	-4.56139	-12.1836	Down
GO:0045599	negative regulation of fat cell differentiation	49	-0.654018	9.9441e-06	0.00167121	0.147982	-4.41958	-11.5185	Down
GO:0045648	positive regulation of erythrocyte differentiation	30	-0.731801	4.29428e-05	0.0051651	0.178837	-4.09201	-10.0556	Down
GO:0045663	positive regulation of myoblast differentiation	45	-0.726086	9.84619e-07	0.000244035	0.148293	-4.8963	-13.831	Down
GO:0045669	positive regulation of osteoblast differentiation	67	-0.574835	3.69015e-06	0.00080128	0.124168	-4.62948	-12.5098	Down
GO:0045727	positive regulation of translation	77	-0.471274	4.12575e-05	0.00498685	0.114909	-4.10129	-10.0957	Down
GO:0045732	positive regulation of protein catabolic process	74	-0.534831	6.39165e-06	0.00124469	0.118475	-4.51428	-11.9605	Down
GO:0045736	negative regulation of cyclin-dependent protein serine/threonine kinase activity	29	-0.914735	6.59194e-05	0.00728584	0.229174	-3.99145	-9.62708	Down
GO:0045737	positive regulation of cyclin-dependent protein serine/threonine kinase activity	30	-0.952119	2.16715e-06	0.000506429	0.200926	-4.73865	-13.0421	Down
GO:0045766	positive regulation of angiogenesis	136	-0.472793	7.15135e-08	2.65866e-05	0.0877254	-5.38947	-16.4534	Down
GO:0045930	negative regulation of mitotic cell cycle	25	-0.951764	5.13843e-06	0.00106848	0.208703	-4.56037	-12.1788	Down
GO:0045931	positive regulation of mitotic cell cycle	32	-0.664774	0.00030766	0.0252476	0.184177	-3.60943	-8.08651	Down
GO:0045948	positive regulation of translational initiation	17	-1.06133	6.51445e-05	0.00726564	0.265715	-3.99425	-9.6389	Down
GO:0046677	response to antibiotic	31	-0.660351	0.000192259	0.0170304	0.177051	-3.72971	-8.55667	Down
GO:0046718	viral entry into host cell	98	-0.345073	0.000634208	0.0452334	0.100984	-3.41712	-7.36313	Down
GO:0046777	protein autophosphorylation	171	-0.398214	2.67443e-07	8.10148e-05	0.0773694	-5.14692	-15.1344	Down
GO:0046854	phosphatidylinositol phosphate biosynthetic process	52	-0.580455	3.67635e-05	0.00460235	0.140617	-4.12792	-10.211	Down
GO:0048008	platelet-derived growth factor receptor signaling pathway	29	-0.798609	7.00455e-06	0.00131198	0.177674	-4.49481	-11.869	Down
GO:0048009	insulin-like growth factor receptor signaling pathway	14	-0.971618	0.000199323	0.017467	0.261145	-3.7206	-8.52058	Down
GO:0048146	positive regulation of fibroblast proliferation	46	-0.686818	4.4262e-05	0.00529781	0.168132	-4.08498	-10.0254	Down
GO:0048147	negative regulation of fibroblast proliferation	29	-0.677464	0.000411648	0.0315642	0.191746	-3.53313	-7.79534	Down
GO:0048333	mesodermal cell differentiation	12	-0.973197	0.000195001	0.0172112	0.261181	-3.72614	-8.54251	Down
GO:0048489	synaptic vesicle transport	15	-0.889179	0.000139061	0.0131742	0.233343	-3.81061	-8.8806	Down
GO:0048511	rhythmic process	144	-0.756802	1.49984e-18	5.25734e-15	0.0860121	-8.79878	-41.0412	Down
GO:0048593	camera-type eye morphogenesis	22	-0.874535	6.65656e-05	0.00732426	0.219229	-3.98913	-9.61732	Down
GO:0048661	positive regulation of smooth muscle cell proliferation	55	-0.58524	1.08788e-05	0.00179149	0.133006	-4.40011	-11.4287	Down
GO:0048675	axon extension	31	-0.742615	4.0754e-05	0.00495038	0.180943	-4.10413	-10.108	Down
GO:0048711	positive regulation of astrocyte differentiation	11	-1.0465	5.6021e-05	0.00636379	0.259684	-4.02989	-9.78978	Down
GO:0048762	mesenchymal cell differentiation	10	-1.06586	0.0001849	0.0165579	0.285024	-3.73954	-8.59569	Down
GO:0048844	artery morphogenesis	25	-0.962294	7.31282e-06	0.00133152	0.214528	-4.48563	-11.8259	Down
GO:0048870	cell motility	39	-0.687867	3.1539e-05	0.00405167	0.165231	-4.16307	-10.3643	Down
GO:0050680	negative regulation of epithelial cell proliferation	57	-0.47204	0.000413213	0.0315855	0.133642	-3.53213	-7.79155	Down
GO:0050821	protein stabilization	205	-0.521797	3.17277e-13	4.32499e-10	0.0715568	-7.29207	-28.779	Down
GO:0051028	mRNA transport	102	-0.497775	1.47713e-06	0.000355334	0.103362	-4.81584	-13.4254	Down
GO:0051085	chaperone cofactor-dependent protein refolding	31	-0.625493	0.000484871	0.0363829	0.179246	-3.48959	-7.63163	Down
GO:0051091	positive regulation of DNA-binding transcription factor activity	115	-0.486944	2.08849e-07	6.56988e-05	0.0937656	-5.1932	-15.3817	Down
GO:0051402	neuron apoptotic process	43	-0.523916	0.000710274	0.0496521	0.154724	-3.38614	-7.24986	Down
GO:0051444	negative regulation of ubiquitin-protein transferase activity	13	-0.875831	0.000544646	0.0398922	0.25325	-3.45837	-7.51538	Down
GO:0051493	regulation of cytoskeleton organization	25	-0.731582	0.000303731	0.0250087	0.202499	-3.61277	-8.09937	Down
GO:0051496	positive regulation of stress fiber assembly	52	-0.549606	8.30394e-05	0.00878244	0.139625	-3.93631	-9.3962	Down
GO:0051607	defense response to virus	210	-0.277085	7.32371e-05	0.00795136	0.0698581	-3.96639	-9.52181	Down
GO:0051726	regulation of cell cycle	259	-0.628382	2.96964e-22	3.64328e-18	0.0646899	-9.71376	-49.5684	Down
GO:0051865	protein autoubiquitination	76	-0.512917	1.10714e-05	0.00181104	0.11667	-4.3963	-11.4111	Down
GO:0051897	positive regulation of protein kinase B signaling	113	-0.365546	0.000122121	0.0119381	0.0951293	-3.84263	-9.0105	Down
GO:0051973	positive regulation of telomerase activity	33	-0.813538	5.85813e-07	0.000156239	0.162787	-4.99755	-14.3503	Down
GO:0055119	relaxation of cardiac muscle	14	-0.897665	0.000318258	0.0257724	0.249308	-3.60063	-8.05265	Down
GO:0060021	roof of mouth development	67	-0.440436	0.000353543	0.0281651	0.123261	-3.57318	-7.94751	Down
GO:0060065	uterus development	16	-0.869538	0.000173271	0.0158514	0.231516	-3.75585	-8.66066	Down
GO:0060070	canonical Wnt signaling pathway	76	-0.401564	0.000459885	0.0348276	0.114611	-3.50371	-7.68453	Down
GO:0060071	Wnt signaling pathway, planar cell polarity pathway	50	-0.609568	1.36736e-05	0.00213698	0.140125	-4.35018	-11.2	Down
GO:0060173	limb development	45	-0.52991	0.000387514	0.0300898	0.149309	-3.54908	-7.85576	Down
GO:0060213	positive regulation of nuclear-transcribed mRNA poly(A) tail shortening	13	-1.88282	1.59487e-12	1.95665e-09	0.266284	-7.07074	-27.1642	Down
GO:0060216	definitive hemopoiesis	15	-1.02635	2.05951e-05	0.00300503	0.24096	-4.25942	-10.7905	Down
GO:0060236	regulation of mitotic spindle organization	19	-0.798867	0.000118878	0.0117616	0.207539	-3.84923	-9.03741	Down
GO:0060255	regulation of macromolecule metabolic process	12	-0.987122	0.000274855	0.0230173	0.271292	-3.6386	-8.19927	Down
GO:0060325	face morphogenesis	30	-0.628912	0.000456032	0.0346427	0.179384	-3.50595	-7.69295	Down
GO:0060394	negative regulation of pathway-restricted SMAD protein phosphorylation	13	-0.956832	6.56969e-05	0.00728584	0.239673	-3.99225	-9.63046	Down
GO:0060395	SMAD protein signal transduction	61	-0.457037	0.00037523	0.0294913	0.128469	-3.55756	-7.88797	Down
GO:0060412	ventricular septum morphogenesis	36	-0.8316	1.02707e-05	0.00170495	0.188461	-4.41259	-11.4862	Down
GO:0060546	negative regulation of necroptotic process	13	-0.997445	2.73466e-05	0.00364674	0.23774	-4.19554	-10.5069	Down
GO:0060548	negative regulation of cell death	74	-0.405873	0.000564719	0.041117	0.117692	-3.4486	-7.47918	Down
GO:0060674	placenta blood vessel development	13	-1.08205	2.49383e-05	0.00339949	0.256628	-4.2164	-10.5991	Down
GO:0060707	trophoblast giant cell differentiation	14	-0.951546	0.000173781	0.0158514	0.2534	-3.75512	-8.65772	Down
GO:0061024	membrane organization	32	-0.724087	5.31313e-05	0.00614941	0.179126	-4.04233	-9.84274	Down
GO:0061157	mRNA destabilization	16	-0.991904	5.36876e-06	0.0010887	0.217946	-4.55114	-12.1349	Down
GO:0062009	secondary palate development	14	-1.05805	5.45894e-05	0.00625913	0.262154	-4.03598	-9.81567	Down
GO:0065003	protein-containing complex assembly	121	-0.397508	1.6127e-05	0.00242765	0.0921474	-4.31382	-11.035	Down
GO:0070102	interleukin-6-mediated signaling pathway	14	-1.02624	0.000178358	0.0161489	0.273767	-3.74859	-8.63172	Down
GO:0070301	cellular response to hydrogen peroxide	62	-0.577166	4.5465e-06	0.000961698	0.125853	-4.58603	-12.3012	Down
GO:0070316	regulation of G0 to G1 transition	25	-0.7857	2.85632e-05	0.00374787	0.187713	-4.18565	-10.4634	Down
GO:0070373	negative regulation of ERK1 and ERK2 cascade	70	-0.427954	0.000321362	0.0258532	0.118939	-3.59811	-8.04294	Down
GO:0070536	protein K63-linked deubiquitination	29	-0.809927	2.09549e-05	0.00300623	0.190323	-4.25554	-10.7731	Down
GO:0070936	protein K48-linked ubiquitination	62	-0.79331	2.69663e-10	2.00505e-07	0.12555	-6.3187	-22.0338	Down
GO:0071230	cellular response to amino acid stimulus	55	-0.702694	4.61853e-07	0.000128777	0.139333	-5.04328	-14.588	Down
GO:0071260	cellular response to mechanical stimulus	71	-0.666743	1.87414e-08	8.51582e-06	0.118518	-5.62566	-17.7925	Down
GO:0071310	cellular response to organic substance	35	-0.613043	0.000350227	0.0279918	0.171449	-3.57565	-7.95693	Down
GO:0071407	cellular response to organic cyclic compound	60	-0.501644	0.000131209	0.012576	0.13115	-3.82497	-8.93872	Down
GO:0071456	cellular response to hypoxia	111	-0.650338	7.80125e-11	7.65673e-08	0.0999273	-6.50811	-23.2742	Down
GO:0071479	cellular response to ionizing radiation	39	-0.644046	5.26962e-05	0.00612796	0.159249	-4.04426	-9.85097	Down
GO:0071498	cellular response to fluid shear stress	14	-0.92986	0.00031207	0.0254392	0.257884	-3.60574	-8.07228	Down
GO:0071560	cellular response to transforming growth factor beta stimulus	61	-0.81125	1.01077e-10	9.53887e-08	0.125406	-6.46899	-23.0151	Down
GO:0071786	endoplasmic reticulum tubular network organization	11	-1.26945	7.06177e-08	2.65866e-05	0.235443	-5.39173	-16.466	Down
GO:0071902	positive regulation of protein serine/threonine kinase activity	60	-0.576821	1.49004e-05	0.00225684	0.133175	-4.33129	-11.1141	Down
GO:0072332	intrinsic apoptotic signaling pathway by p53 class mediator	27	-0.715061	0.000197005	0.0173258	0.192037	-3.72356	-8.53228	Down
GO:0072583	clathrin-dependent endocytosis	25	-0.667822	0.00051053	0.03796	0.192136	-3.47577	-7.58006	Down
GO:0072659	protein localization to plasma membrane	150	-0.298736	0.000270527	0.0227324	0.0820099	-3.64269	-8.21514	Down
GO:0090050	positive regulation of cell migration involved in sprouting angiogenesis	21	-0.983554	4.36425e-07	0.000125103	0.194605	-5.05411	-14.6446	Down
GO:0090090	negative regulation of canonical Wnt signaling pathway	149	-0.370743	7.46768e-06	0.0013411	0.082734	-4.48115	-11.8049	Down
GO:0090110	COPII-coated vesicle cargo loading	14	-0.979466	2.15858e-05	0.00306155	0.230523	-4.24889	-10.7435	Down
GO:0090200	positive regulation of release of cytochrome c from mitochondria	27	-0.664221	0.000557703	0.0407271	0.192417	-3.45198	-7.49168	Down
GO:0090263	positive regulation of canonical Wnt signaling pathway	121	-0.522063	8.34522e-09	4.17889e-06	0.0905741	-5.76394	-18.6016	Down
GO:0090307	mitotic spindle assembly	40	-0.723787	6.48508e-06	0.00125294	0.160442	-4.5112	-11.946	Down
GO:0097150	neuronal stem cell population maintenance	23	-0.80446	9.68677e-05	0.0100713	0.206317	-3.89914	-9.24216	Down
GO:0097193	intrinsic apoptotic signaling pathway	32	-0.816821	2.45222e-05	0.00336144	0.19355	-4.2202	-10.6159	Down
GO:0120162	positive regulation of cold-induced thermogenesis	96	-0.36863	0.000317591	0.0257724	0.102364	-3.60118	-8.05474	Down
GO:0140467	integrated stress response signaling	25	-0.694826	0.000260818	0.0221044	0.190254	-3.65209	-8.25169	Down
GO:1900087	positive regulation of G1/S transition of mitotic cell cycle	39	-0.588483	0.000386264	0.0300898	0.165773	-3.54993	-7.85899	Down
GO:1900227	positive regulation of NLRP3 inflammasome complex assembly	11	-1.04159	8.44456e-05	0.00889284	0.264883	-3.93228	-9.3794	Down
GO:1901224	positive regulation of NIK/NF-kappaB signaling	64	-0.438815	0.000444069	0.0338387	0.124911	-3.51303	-7.71953	Down
GO:1901522	positive regulation of transcription from RNA polymerase II promoter involved in cellular response to chemical stimulus	10	-1.2857	4.20228e-06	0.000896614	0.279351	-4.60247	-12.3799	Down
GO:1901796	regulation of signal transduction by p53 class mediator	40	-0.617215	8.04974e-05	0.00855045	0.156503	-3.94378	-9.42729	Down
GO:1902459	positive regulation of stem cell population maintenance	45	-0.582251	0.000108692	0.0110205	0.150408	-3.87114	-9.12699	Down
GO:1902895	positive regulation of pri-miRNA transcription by RNA polymerase II	46	-0.879952	1.55571e-08	7.34083e-06	0.15553	-5.65777	-17.9787	Down
GO:1903204	negative regulation of oxidative stress-induced neuron death	14	-0.95219	6.79364e-05	0.00744172	0.238986	-3.98429	-9.59694	Down
GO:1903364	positive regulation of cellular protein catabolic process	13	-1.03124	0.00049584	0.0370926	0.296027	-3.4836	-7.60926	Down
GO:1903800	positive regulation of production of miRNAs involved in gene silencing by miRNA	10	-1.12345	5.36741e-05	0.00618307	0.278086	-4.03995	-9.83258	Down
GO:1904262	negative regulation of TORC1 signaling	21	-0.738167	0.000408016	0.0313838	0.208789	-3.53547	-7.8042	Down
GO:1904355	positive regulation of telomere capping	16	-0.85771	0.000320549	0.0258532	0.238334	-3.59876	-8.04548	Down
GO:1904385	cellular response to angiotensin	13	-0.890026	0.000388964	0.0301071	0.250846	-3.5481	-7.85202	Down
GO:1904706	negative regulation of vascular associated smooth muscle cell proliferation	23	-0.954116	1.27957e-05	0.00201261	0.218597	-4.36473	-11.2664	Down
GO:1904707	positive regulation of vascular associated smooth muscle cell proliferation	33	-0.806526	3.53087e-06	0.00077354	0.173872	-4.63862	-12.554	Down
GO:1990830	cellular response to leukemia inhibitory factor	91	-0.528389	5.33724e-07	0.000146721	0.105351	-5.01551	-14.4434	Down
GO:2000045	regulation of G1/S transition of mitotic cell cycle	53	-0.714333	1.70244e-07	5.56968e-05	0.136554	-5.23116	-15.586	Down
GO:2000134	negative regulation of G1/S transition of mitotic cell cycle	41	-0.937763	3.72251e-08	1.60243e-05	0.170322	-5.50581	-17.1063	Down
GO:2000145	regulation of cell motility	17	-0.962982	0.000514139	0.0379981	0.277207	-3.47388	-7.57302	Down
GO:2000773	negative regulation of cellular senescence	19	-0.934183	8.95184e-06	0.0015578	0.210294	-4.44227	-11.6237	Down
GO:2000779	regulation of double-strand break repair	27	-0.810332	9.7839e-06	0.00165563	0.183205	-4.4231	-11.5348	Down
GO:2000819	regulation of nucleotide-excision repair	27	-0.814161	6.02495e-06	0.0011922	0.179854	-4.5268	-12.0196	Down
GO:2001237	negative regulation of extrinsic apoptotic signaling pathway	38	-0.823688	2.43448e-07	7.56134e-05	0.159488	-5.16456	-15.2284	Down
GO:0007218	neuropeptide signaling pathway	90	0.524547	3.6861e-07	0.000110299	0.10313	5.0863	14.8135	Up
GO:0007601	visual perception	188	0.300495	3.81032e-05	0.00472188	0.0729414	4.11967	10.1752	Up
GO:0007608	sensory perception of smell	94	0.605945	1.27299e-09	7.43697e-07	0.0997636	6.07381	20.4819	Up
GO:0030317	flagellated sperm motility	73	0.45299	7.98954e-05	0.00853094	0.11481	3.94558	9.43479	Up
GO:0034220	ion transmembrane transport	235	0.237042	0.000299787	0.0247671	0.0655509	3.61616	8.11244	Up
GO:0034765	regulation of ion transmembrane transport	147	0.306019	0.000200828	0.0175362	0.082292	3.7187	8.51306	Up
GO:0050896	response to stimulus	264	0.423337	6.11599e-12	7.14606e-09	0.0615198	6.88131	25.8201	Up
GO:0050911	detection of chemical stimulus involved in sensory perception of smell	78	0.802194	1.97394e-15	4.84344e-12	0.100909	7.94971	33.8587	Up
GO:0050953	sensory perception of light stimulus	12	1.03109	0.000107372	0.0109774	0.266148	3.87412	9.13921	Up
