# Supplementary material for: The role of microRNAs in understanding sex-based differences in Alzheimer’s disease
Source: Biol Sex Differ. 2024 Jan 31;15:13. doi: 10.1186/s13293-024-00588-1 (PMC10832236; doi:10.1186/s13293-024-00588-1)
Supplement: Supplementary file 5 — Additional file 5: Table S5. Biological Process terms significantly affected in the blood male meta-analysis. [file 13293_2024_588_MOESM5_ESM.xlsx]

## Sheet: Sheet 1
GO_ID	Cluster	Parent_ID	Parent_Sim_Score	Score	Size	Term	Parent_term
GO:0006511	1	GO:0006511	0.993	19.5338	311	ubiquitin-dependent protein catabolic process	ubiquitin-dependent protein catabolic process
GO:0051726	2	GO:0051726	0.989	17.4385	256	regulation of cell cycle	regulation of cell cycle
GO:0043161	1	GO:0006511	0.945	16.9154	201	proteasome-mediated ubiquitin-dependent protein catabolic process	ubiquitin-dependent protein catabolic process
GO:0043065	3	GO:0043065	0.995	15.8081	345	positive regulation of apoptotic process	positive regulation of apoptotic process
GO:0000209	4	GO:0000209	0.997	14.6552	198	protein polyubiquitination	protein polyubiquitination
GO:0035278	5	GO:0035278	0.999	14.6032	93	miRNA mediated inhibition of translation	miRNA mediated inhibition of translation
GO:0048511	6	GO:0048511	0.997	14.2792	66	rhythmic process	rhythmic process
GO:0000079	7	GO:0000079	0.999	12.2078	52	regulation of cyclin-dependent protein serine/threonine kinase activity	regulation of cyclin-dependent protein serine/threonine kinase activity
GO:0010629	8	GO:0010629	0.98	11.7689	300	negative regulation of gene expression	negative regulation of gene expression
GO:0050911	9	GO:0050911	0.997	11.3148	432	detection of chemical stimulus involved in sensory perception of smell	detection of chemical stimulus involved in sensory perception of smell
GO:0006886	10	GO:0006886	0.992	10.7067	296	intracellular protein transport	intracellular protein transport
GO:0006470	7	GO:0000079	0.468	10.4882	165	protein dephosphorylation	regulation of cyclin-dependent protein serine/threonine kinase activity
GO:0016477	11	GO:0016477	0.981	10.1823	266	cell migration	cell migration
GO:0016192	12	GO:0016192	0.978	10.0819	167	vesicle-mediated transport	vesicle-mediated transport
GO:0001701	13	GO:0001701	0.997	10.0692	191	in utero embryonic development	in utero embryonic development
GO:0018105	4	GO:0000209	0.467	9.86465	218	peptidyl-serine phosphorylation	protein polyubiquitination
GO:0000082	2	GO:0051726	0.673	9.56523	76	G1/S transition of mitotic cell cycle	regulation of cell cycle
GO:0050821	14	GO:0050821	0.999	9.36402	220	protein stabilization	protein stabilization
GO:0006417	5	GO:0035278	0.838	8.80351	55	regulation of translation	miRNA mediated inhibition of translation
GO:0060213	1	GO:0006511	0.599	8.70849	16	positive regulation of nuclear-transcribed mRNA poly(A) tail shortening	ubiquitin-dependent protein catabolic process
GO:0050896	15	GO:0050896	0.759	8.14593	67	response to stimulus	response to stimulus
GO:0043123	16	GO:0043123	0.998	7.63935	238	positive regulation of I-kappaB kinase/NF-kappaB signaling	positive regulation of I-kappaB kinase/NF-kappaB signaling
GO:0006338	17	GO:0006338	0.997	7.26125	145	chromatin remodeling	chromatin remodeling
GO:0007507	18	GO:0007507	0.99	7.24233	214	heart development	heart development
GO:0071456	19	GO:0071456	0.999	7.11596	134	cellular response to hypoxia	cellular response to hypoxia
GO:0071560	20	GO:0071560	0.998	7.0205	59	cellular response to transforming growth factor beta stimulus	cellular response to transforming growth factor beta stimulus
GO:0030335	11	GO:0016477	0.85	6.97426	270	positive regulation of cell migration	cell migration
GO:0007179	20	GO:0071560	0.981	6.91524	125	transforming growth factor beta receptor signaling pathway	cellular response to transforming growth factor beta stimulus
GO:0035196	8	GO:0010629	0.676	6.8128	23	production of miRNAs involved in gene silencing by miRNA	negative regulation of gene expression
GO:0018107	4	GO:0000209	0.428	6.8128	81	peptidyl-threonine phosphorylation	protein polyubiquitination
GO:0001525	18	GO:0007507	0.797	6.78556	240	angiogenesis	heart development
GO:0000165	16	GO:0043123	0.579	6.76056	116	MAPK cascade	positive regulation of I-kappaB kinase/NF-kappaB signaling
GO:0070936	4	GO:0000209	0.87	6.69787	76	protein K48-linked ubiquitination	protein polyubiquitination
GO:0009791	21	GO:0009791	0.999	6.69125	63	post-embryonic development	post-embryonic development
GO:0030512	20	GO:0071560	0.902	6.65948	94	negative regulation of transforming growth factor beta receptor signaling pathway	cellular response to transforming growth factor beta stimulus
GO:0030336	11	GO:0016477	0.795	6.63626	157	negative regulation of cell migration	cell migration
GO:0034976	22	GO:0034976	0.996	6.55942	89	response to endoplasmic reticulum stress	response to endoplasmic reticulum stress
GO:0000288	1	GO:0006511	0.686	6.35559	11	nuclear-transcribed mRNA catabolic process, deadenylation-dependent decay	ubiquitin-dependent protein catabolic process
GO:0042752	6	GO:0048511	0.907	6.24962	66	regulation of circadian rhythm	rhythmic process
GO:0032922	6	GO:0048511	0.866	6.22101	84	circadian regulation of gene expression	rhythmic process
GO:0042127	23	GO:0042127	0.981	6.17261	143	regulation of cell population proliferation	regulation of cell population proliferation
GO:0007608	9	GO:0050911	0.977	6.1286	110	sensory perception of smell	detection of chemical stimulus involved in sensory perception of smell
GO:0001892	13	GO:0001701	0.89	6.08053	17	embryonic placenta development	in utero embryonic development
GO:0043433	24	GO:0043433	0.999	5.88614	95	negative regulation of DNA-binding transcription factor activity	negative regulation of DNA-binding transcription factor activity
GO:0034644	19	GO:0071456	0.626	5.78495	54	cellular response to UV	cellular response to hypoxia
GO:0016055	25	GO:0016055	0.993	5.78495	161	Wnt signaling pathway	Wnt signaling pathway
GO:0017148	5	GO:0035278	0.897	5.78495	90	negative regulation of translation	miRNA mediated inhibition of translation
GO:0031047	8	GO:0010629	0.878	5.55029	38	gene silencing by RNA	negative regulation of gene expression
GO:0090263	25	GO:0016055	0.828	5.37894	126	positive regulation of canonical Wnt signaling pathway	Wnt signaling pathway
GO:0009615	26	GO:0009615	0.996	5.36671	117	response to virus	response to virus
GO:0001666	19	GO:0071456	0.942	5.20789	176	response to hypoxia	cellular response to hypoxia
GO:1902895	27	GO:1902895	1	5.13425	49	positive regulation of pri-miRNA transcription by RNA polymerase II	positive regulation of pri-miRNA transcription by RNA polymerase II
GO:0006986	20	GO:0071560	0.454	5.11489	53	response to unfolded protein	cellular response to transforming growth factor beta stimulus
GO:0071260	19	GO:0071456	0.618	5.06977	82	cellular response to mechanical stimulus	cellular response to hypoxia
GO:0010508	1	GO:0006511	0.581	4.90568	75	positive regulation of autophagy	ubiquitin-dependent protein catabolic process
GO:0034198	22	GO:0034976	0.525	4.85807	55	cellular response to amino acid starvation	response to endoplasmic reticulum stress
GO:2000134	2	GO:0051726	0.756	4.79522	62	negative regulation of G1/S transition of mitotic cell cycle	regulation of cell cycle
GO:0006606	10	GO:0006886	0.835	4.67523	98	protein import into nucleus	intracellular protein transport
GO:0031054	8	GO:0010629	0.595	4.67523	15	pre-miRNA processing	negative regulation of gene expression
GO:0001568	18	GO:0007507	0.829	4.67523	41	blood vessel development	heart development
GO:0032869	20	GO:0071560	0.662	4.6708	109	cellular response to insulin stimulus	cellular response to transforming growth factor beta stimulus
GO:0032092	24	GO:0043433	0.468	4.63974	71	positive regulation of protein binding	negative regulation of DNA-binding transcription factor activity
GO:0016579	4	GO:0000209	0.709	4.59328	182	protein deubiquitination	protein polyubiquitination
GO:0001837	28	GO:0001837	0.999	4.59328	50	epithelial to mesenchymal transition	epithelial to mesenchymal transition
GO:0071786	17	GO:0006338	0.384	4.57534	13	endoplasmic reticulum tubular network organization	chromatin remodeling
GO:0045766	18	GO:0007507	0.692	4.57534	176	positive regulation of angiogenesis	heart development
GO:0010586	29	GO:0010586	1	4.48974	14	miRNA metabolic process	miRNA metabolic process
GO:0035335	7	GO:0000079	0.422	4.48878	101	peptidyl-tyrosine dephosphorylation	regulation of cyclin-dependent protein serine/threonine kinase activity
GO:0016050	17	GO:0006338	0.474	4.48878	14	vesicle organization	chromatin remodeling
GO:0030968	20	GO:0071560	0.502	4.43738	55	endoplasmic reticulum unfolded protein response	cellular response to transforming growth factor beta stimulus
GO:0000281	2	GO:0051726	0.613	4.33561	59	mitotic cytokinesis	regulation of cell cycle
GO:0006888	12	GO:0016192	0.71	4.28195	135	endoplasmic reticulum to Golgi vesicle-mediated transport	vesicle-mediated transport
GO:0042771	16	GO:0043123	0.447	4.28195	32	intrinsic apoptotic signaling pathway in response to DNA damage by p53 class mediator	positive regulation of I-kappaB kinase/NF-kappaB signaling
GO:0007265	16	GO:0043123	0.527	4.28195	77	Ras protein signal transduction	positive regulation of I-kappaB kinase/NF-kappaB signaling
GO:2000045	2	GO:0051726	0.789	4.25417	16	regulation of G1/S transition of mitotic cell cycle	regulation of cell cycle
GO:0000278	2	GO:0051726	0.802	4.2475	142	mitotic cell cycle	regulation of cell cycle
GO:0032956	17	GO:0006338	0.482	4.2475	82	regulation of actin cytoskeleton organization	chromatin remodeling
GO:0051091	24	GO:0043433	0.875	4.18244	127	positive regulation of DNA-binding transcription factor activity	negative regulation of DNA-binding transcription factor activity
GO:2001237	3	GO:0043065	0.656	4.1214	39	negative regulation of extrinsic apoptotic signaling pathway	positive regulation of apoptotic process
GO:0001889	30	GO:0001889	0.999	4.09144	77	liver development	liver development
GO:0046777	7	GO:0000079	0.56	4.09144	194	protein autophosphorylation	regulation of cyclin-dependent protein serine/threonine kinase activity
GO:0007218	31	GO:0007218	0.999	3.95743	121	neuropeptide signaling pathway	neuropeptide signaling pathway
GO:0030330	16	GO:0043123	0.467	3.9528	18	DNA damage response, signal transduction by p53 class mediator	positive regulation of I-kappaB kinase/NF-kappaB signaling
GO:0031648	14	GO:0050821	0.827	3.90465	48	protein destabilization	protein stabilization
GO:0043525	3	GO:0043065	0.808	3.90273	55	positive regulation of neuron apoptotic process	positive regulation of apoptotic process
GO:0090050	11	GO:0016477	0.64	3.90273	41	positive regulation of cell migration involved in sprouting angiogenesis	cell migration
GO:0006334	17	GO:0006338	0.944	3.89016	160	nucleosome assembly	chromatin remodeling
GO:0071230	20	GO:0071560	0.607	3.89016	61	cellular response to amino acid stimulus	cellular response to transforming growth factor beta stimulus
GO:0006914	1	GO:0006511	0.685	3.83351	140	autophagy	ubiquitin-dependent protein catabolic process
GO:1990830	20	GO:0071560	0.493	3.83351	94	cellular response to leukemia inhibitory factor	cellular response to transforming growth factor beta stimulus
GO:0007059	32	GO:0007059	0.996	3.8237	88	chromosome segregation	chromosome segregation
GO:0051973	33	GO:0051973	1	3.80621	42	positive regulation of telomerase activity	positive regulation of telomerase activity
GO:0003281	18	GO:0007507	0.75	3.76812	32	ventricular septum development	heart development
GO:0010506	1	GO:0006511	0.632	3.75757	76	regulation of autophagy	ubiquitin-dependent protein catabolic process
GO:0016573	4	GO:0000209	0.458	3.75208	42	histone acetylation	protein polyubiquitination
GO:0000086	2	GO:0051726	0.648	3.7133	58	G2/M transition of mitotic cell cycle	regulation of cell cycle
GO:0035264	34	GO:0035264	0.999	3.70409	74	multicellular organism growth	multicellular organism growth
GO:0001649	28	GO:0001837	0.403	3.69963	109	osteoblast differentiation	epithelial to mesenchymal transition
GO:0045663	28	GO:0001837	0.34	3.61255	25	positive regulation of myoblast differentiation	epithelial to mesenchymal transition
GO:0006897	12	GO:0016192	0.845	3.60614	204	endocytosis	vesicle-mediated transport
GO:0034063	17	GO:0006338	0.386	3.48073	26	stress granule assembly	chromatin remodeling
GO:0051028	10	GO:0006886	0.628	3.44936	73	mRNA transport	intracellular protein transport
GO:0042026	35	GO:0042026	1	3.34881	28	protein refolding	protein refolding
GO:0030071	32	GO:0007059	0.83	3.33894	11	regulation of mitotic metaphase/anaphase transition	chromosome segregation
GO:0045737	7	GO:0000079	0.91	3.29548	30	positive regulation of cyclin-dependent protein serine/threonine kinase activity	regulation of cyclin-dependent protein serine/threonine kinase activity
GO:0030036	17	GO:0006338	0.523	3.28924	176	actin cytoskeleton organization	chromatin remodeling
GO:0031571	2	GO:0051726	0.691	3.28924	12	mitotic G1 DNA damage checkpoint signaling	regulation of cell cycle
GO:0043967	4	GO:0000209	0.426	3.25415	42	histone H4 acetylation	protein polyubiquitination
GO:0021987	36	GO:0021987	0.999	3.21446	68	cerebral cortex development	cerebral cortex development
GO:0016197	12	GO:0016192	0.754	3.12693	73	endosomal transport	vesicle-mediated transport
GO:0044772	2	GO:0051726	0.727	3.12693	22	mitotic cell cycle phase transition	regulation of cell cycle
GO:1904707	23	GO:0042127	0.659	3.11152	55	positive regulation of vascular associated smooth muscle cell proliferation	regulation of cell population proliferation
GO:0045669	28	GO:0001837	0.365	3.09622	72	positive regulation of osteoblast differentiation	epithelial to mesenchymal transition
GO:0030097	30	GO:0001889	0.44	3.08892	56	hemopoiesis	liver development
GO:1901522	27	GO:1902895	0.54	3.04739	9	positive regulation of transcription from RNA polymerase II promoter involved in cellular response to chemical stimulus	positive regulation of pri-miRNA transcription by RNA polymerase II
GO:0070301	22	GO:0034976	0.546	3.01696	72	cellular response to hydrogen peroxide	response to endoplasmic reticulum stress
GO:0045930	2	GO:0051726	0.838	2.97123	39	negative regulation of mitotic cell cycle	regulation of cell cycle
GO:0045597	28	GO:0001837	0.457	2.97123	35	positive regulation of cell differentiation	epithelial to mesenchymal transition
GO:0001570	18	GO:0007507	0.641	2.96438	62	vasculogenesis	heart development
GO:0042981	3	GO:0043065	0.863	2.96319	187	regulation of apoptotic process	positive regulation of apoptotic process
GO:0061157	1	GO:0006511	0.712	2.96309	21	mRNA destabilization	ubiquitin-dependent protein catabolic process
GO:0030308	34	GO:0035264	0.705	2.96154	128	negative regulation of cell growth	multicellular organism growth
GO:0001764	11	GO:0016477	0.726	2.92959	110	neuron migration	cell migration
GO:2000819	33	GO:0051973	0.586	2.92365	4	regulation of nucleotide-excision repair	positive regulation of telomerase activity
GO:0034333	37	GO:0034333	1	2.92215	12	adherens junction assembly	adherens junction assembly
GO:0045732	1	GO:0006511	0.792	2.90494	82	positive regulation of protein catabolic process	ubiquitin-dependent protein catabolic process
GO:0090307	38	GO:0090307	0.999	2.90207	50	mitotic spindle assembly	mitotic spindle assembly
GO:0010608	5	GO:0035278	0.736	2.89861	29	posttranscriptional regulation of gene expression	miRNA mediated inhibition of translation
GO:0006977	2	GO:0051726	0.668	2.89861	21	DNA damage response, signal transduction by p53 class mediator resulting in cell cycle arrest	regulation of cell cycle
GO:0006378	39	GO:0006378	1	2.88523	34	mRNA polyadenylation	mRNA polyadenylation
GO:0048008	25	GO:0016055	0.483	2.88207	34	platelet-derived growth factor receptor signaling pathway	Wnt signaling pathway
GO:0007420	36	GO:0021987	0.802	2.87565	247	brain development	cerebral cortex development
GO:0048844	18	GO:0007507	0.645	2.87565	23	artery morphogenesis	heart development
GO:0006301	33	GO:0051973	0.496	2.87565	13	postreplication repair	positive regulation of telomerase activity
GO:0035019	40	GO:0035019	1	2.87565	33	somatic stem cell population maintenance	somatic stem cell population maintenance
GO:0008360	41	GO:0008360	0.999	2.87254	163	regulation of cell shape	regulation of cell shape
GO:0090090	25	GO:0016055	0.859	2.87254	193	negative regulation of canonical Wnt signaling pathway	Wnt signaling pathway
GO:0043536	11	GO:0016477	0.687	2.84855	54	positive regulation of blood vessel endothelial cell migration	cell migration
GO:0030514	20	GO:0071560	0.702	2.81888	66	negative regulation of BMP signaling pathway	cellular response to transforming growth factor beta stimulus
GO:0036120	20	GO:0071560	0.641	2.81888	22	cellular response to platelet-derived growth factor stimulus	cellular response to transforming growth factor beta stimulus
GO:2000773	42	GO:2000773	1	2.80749	24	negative regulation of cellular senescence	negative regulation of cellular senescence
GO:0008380	39	GO:0006378	0.614	2.80617	170	RNA splicing	mRNA polyadenylation
GO:0007029	17	GO:0006338	0.43	2.79264	43	endoplasmic reticulum organization	chromatin remodeling
GO:0000045	1	GO:0006511	0.576	2.78339	83	autophagosome assembly	ubiquitin-dependent protein catabolic process
GO:2000779	33	GO:0051973	0.708	2.78104	5	regulation of double-strand break repair	positive regulation of telomerase activity
GO:0045599	28	GO:0001837	0.36	2.77697	56	negative regulation of fat cell differentiation	epithelial to mesenchymal transition
GO:0040008	34	GO:0035264	0.782	2.76829	60	regulation of growth	multicellular organism growth
GO:0060412	18	GO:0007507	0.718	2.76829	35	ventricular septum morphogenesis	heart development
GO:0048661	23	GO:0042127	0.703	2.74679	61	positive regulation of smooth muscle cell proliferation	regulation of cell population proliferation
GO:0051865	4	GO:0000209	0.679	2.74207	75	protein autoubiquitination	protein polyubiquitination
GO:0034613	10	GO:0006886	0.891	2.72744	69	cellular protein localization	intracellular protein transport
GO:0009968	16	GO:0043123	0.572	2.71976	42	negative regulation of signal transduction	positive regulation of I-kappaB kinase/NF-kappaB signaling
GO:0042060	22	GO:0034976	0.471	2.71976	101	wound healing	response to endoplasmic reticulum stress
GO:0030324	30	GO:0001889	0.384	2.7124	84	lung development	liver development
GO:0000226	17	GO:0006338	0.521	2.69948	142	microtubule cytoskeleton organization	chromatin remodeling
GO:1904706	23	GO:0042127	0.653	2.69624	50	negative regulation of vascular associated smooth muscle cell proliferation	regulation of cell population proliferation
GO:0060071	25	GO:0016055	0.794	2.6702	35	Wnt signaling pathway, planar cell polarity pathway	Wnt signaling pathway
GO:0003170	18	GO:0007507	0.782	2.66905	7	heart valve development	heart development
GO:0032486	16	GO:0043123	0.421	2.66792	16	Rap protein signal transduction	positive regulation of I-kappaB kinase/NF-kappaB signaling
GO:0035904	18	GO:0007507	0.621	2.6515	22	aorta development	heart development
GO:0035455	20	GO:0071560	0.389	2.64834	14	response to interferon-alpha	cellular response to transforming growth factor beta stimulus
GO:0071902	7	GO:0000079	0.851	2.6465	60	positive regulation of protein serine/threonine kinase activity	regulation of cyclin-dependent protein serine/threonine kinase activity
GO:0065003	43	GO:0065003	0.985	2.61481	128	protein-containing complex assembly	protein-containing complex assembly
GO:0032147	7	GO:0000079	0.723	2.60678	56	activation of protein kinase activity	regulation of cyclin-dependent protein serine/threonine kinase activity
GO:0016236	1	GO:0006511	0.64	2.55848	69	macroautophagy	ubiquitin-dependent protein catabolic process
GO:0010718	28	GO:0001837	0.913	2.54162	54	positive regulation of epithelial to mesenchymal transition	epithelial to mesenchymal transition
GO:0016241	1	GO:0006511	0.586	2.52215	52	regulation of macroautophagy	ubiquitin-dependent protein catabolic process
GO:0060216	30	GO:0001889	0.322	2.52215	15	definitive hemopoiesis	liver development
GO:0017015	20	GO:0071560	0.936	2.52215	25	regulation of transforming growth factor beta receptor signaling pathway	cellular response to transforming growth factor beta stimulus
GO:0007032	17	GO:0006338	0.418	2.52198	46	endosome organization	chromatin remodeling
GO:0032212	33	GO:0051973	0.882	2.52198	39	positive regulation of telomere maintenance via telomerase	positive regulation of telomerase activity
GO:0070536	4	GO:0000209	0.609	2.52198	44	protein K63-linked deubiquitination	protein polyubiquitination
GO:0090110	12	GO:0016192	0.591	2.51406	21	COPII-coated vesicle cargo loading	vesicle-mediated transport
GO:0008283	23	GO:0042127	0.955	2.50698	132	cell population proliferation	regulation of cell population proliferation
GO:0043923	44	GO:0043923	1	2.50698	17	positive regulation by host of viral transcription	positive regulation by host of viral transcription
GO:0006464	4	GO:0000209	0.628	2.50698	84	cellular protein modification process	protein polyubiquitination
GO:0045444	28	GO:0001837	0.402	2.50346	64	fat cell differentiation	epithelial to mesenchymal transition
GO:0042542	22	GO:0034976	0.421	2.47911	53	response to hydrogen peroxide	response to endoplasmic reticulum stress
GO:0097193	3	GO:0043065	0.643	2.47347	28	intrinsic apoptotic signaling pathway	positive regulation of apoptotic process
GO:0060674	45	GO:0060674	1	2.46859	11	placenta blood vessel development	placenta blood vessel development
GO:0006260	46	GO:0006260	0.997	2.44906	102	DNA replication	DNA replication
GO:0008584	45	GO:0060674	0.704	2.44906	104	male gonad development	placenta blood vessel development
GO:0006457	35	GO:0042026	0.841	2.44609	169	protein folding	protein refolding
GO:0060546	3	GO:0043065	0.568	2.4381	19	negative regulation of necroptotic process	positive regulation of apoptotic process
GO:0030307	34	GO:0035264	0.7	2.42819	82	positive regulation of cell growth	multicellular organism growth
GO:0014070	20	GO:0071560	0.536	2.42819	47	response to organic cyclic compound	cellular response to transforming growth factor beta stimulus
GO:0070316	2	GO:0051726	0.645	2.42622	1	regulation of G0 to G1 transition	regulation of cell cycle
GO:0009410	47	GO:0009410	0.996	2.41525	286	response to xenobiotic stimulus	response to xenobiotic stimulus
GO:0043392	24	GO:0043433	0.621	2.41095	32	negative regulation of DNA binding	negative regulation of DNA-binding transcription factor activity
GO:0031123	39	GO:0006378	0.908	2.39549	12	RNA 3'-end processing	mRNA polyadenylation
GO:0048870	11	GO:0016477	0.967	2.39237	39	cell motility	cell migration
GO:0007568	42	GO:2000773	0.809	2.39186	171	aging	negative regulation of cellular senescence
GO:0001934	7	GO:0000079	0.724	2.39186	213	positive regulation of protein phosphorylation	regulation of cyclin-dependent protein serine/threonine kinase activity
GO:0010971	2	GO:0051726	0.681	2.39186	27	positive regulation of G2/M transition of mitotic cell cycle	regulation of cell cycle
GO:0007064	32	GO:0007059	0.79	2.39186	19	mitotic sister chromatid cohesion	chromosome segregation
GO:0046854	48	GO:0046854	0.999	2.33702	61	phosphatidylinositol phosphate biosynthetic process	phosphatidylinositol phosphate biosynthetic process
GO:0010977	43	GO:0065003	0.378	2.32671	66	negative regulation of neuron projection development	protein-containing complex assembly
GO:0007601	9	GO:0050911	0.77	2.32589	212	visual perception	detection of chemical stimulus involved in sensory perception of smell
GO:0031503	49	GO:0031503	0.998	2.31785	1	protein-containing complex localization	protein-containing complex localization
GO:0001822	30	GO:0001889	0.41	2.31083	118	kidney development	liver development
GO:0043968	4	GO:0000209	0.372	2.30658	20	histone H2A acetylation	protein polyubiquitination
GO:0048675	34	GO:0035264	0.745	2.30536	26	axon extension	multicellular organism growth
GO:0045727	5	GO:0035278	0.75	2.30217	81	positive regulation of translation	miRNA mediated inhibition of translation
GO:0045648	28	GO:0001837	0.347	2.28692	34	positive regulation of erythrocyte differentiation	epithelial to mesenchymal transition
GO:0048146	23	GO:0042127	0.653	2.2759	48	positive regulation of fibroblast proliferation	regulation of cell population proliferation
GO:0016126	48	GO:0046854	0.622	2.27121	19	sterol biosynthetic process	phosphatidylinositol phosphate biosynthetic process
GO:0035633	14	GO:0050821	0.372	2.22869	33	maintenance of blood-brain barrier	protein stabilization
GO:0032516	7	GO:0000079	0.509	2.22722	16	positive regulation of phosphoprotein phosphatase activity	regulation of cyclin-dependent protein serine/threonine kinase activity
GO:0009267	22	GO:0034976	0.576	2.22667	72	cellular response to starvation	response to endoplasmic reticulum stress
GO:0043154	24	GO:0043433	0.64	2.21507	69	negative regulation of cysteine-type endopeptidase activity involved in apoptotic process	negative regulation of DNA-binding transcription factor activity
GO:0071479	19	GO:0071456	0.618	2.21268	34	cellular response to ionizing radiation	cellular response to hypoxia
GO:0061024	17	GO:0006338	0.394	2.21117	26	membrane organization	chromatin remodeling
GO:1903800	8	GO:0010629	0.581	2.2088	13	positive regulation of production of miRNAs involved in gene silencing by miRNA	negative regulation of gene expression
GO:0062009	50	GO:0062009	1	2.20349	14	secondary palate development	secondary palate development
GO:0014911	11	GO:0016477	0.651	2.19788	22	positive regulation of smooth muscle cell migration	cell migration
GO:0048711	28	GO:0001837	0.326	2.19628	11	positive regulation of astrocyte differentiation	epithelial to mesenchymal transition
GO:0045071	44	GO:0043923	0.651	2.14769	54	negative regulation of viral genome replication	positive regulation by host of viral transcription
GO:0031032	17	GO:0006338	0.454	2.14293	36	actomyosin structure organization	chromatin remodeling
GO:0006469	8	GO:0010629	0.592	2.13873	75	negative regulation of protein kinase activity	negative regulation of gene expression
GO:0045948	5	GO:0035278	0.676	2.13873	26	positive regulation of translational initiation	miRNA mediated inhibition of translation
GO:0060394	8	GO:0010629	0.467	2.13752	18	negative regulation of pathway-restricted SMAD protein phosphorylation	negative regulation of gene expression
GO:0045736	7	GO:0000079	0.924	2.13752	38	negative regulation of cyclin-dependent protein serine/threonine kinase activity	regulation of cyclin-dependent protein serine/threonine kinase activity
GO:0048593	41	GO:0008360	0.432	2.13524	16	camera-type eye morphogenesis	regulation of cell shape
GO:1903204	22	GO:0034976	0.488	2.12833	13	negative regulation of oxidative stress-induced neuron death	response to endoplasmic reticulum stress
GO:0007623	6	GO:0048511	0.966	2.10123	62	circadian rhythm	rhythmic process
GO:0051607	26	GO:0009615	0.963	2.09956	242	defense response to virus	response to virus
GO:0010498	1	GO:0006511	0.922	2.09299	37	proteasomal protein catabolic process	ubiquitin-dependent protein catabolic process
GO:0000381	39	GO:0006378	0.645	2.0889	82	regulation of alternative mRNA splicing, via spliceosome	mRNA polyadenylation
GO:0008630	3	GO:0043065	0.579	2.069	47	intrinsic apoptotic signaling pathway in response to DNA damage	positive regulation of apoptotic process
GO:0030317	38	GO:0090307	0.597	2.069	85	flagellated sperm motility	mitotic spindle assembly
GO:1901796	16	GO:0043123	0.561	2.06801	39	regulation of signal transduction by p53 class mediator	positive regulation of I-kappaB kinase/NF-kappaB signaling
GO:0051496	17	GO:0006338	0.405	2.05639	61	positive regulation of stress fiber assembly	chromatin remodeling
GO:1900227	43	GO:0065003	0.601	2.05096	11	positive regulation of NLRP3 inflammasome complex assembly	protein-containing complex assembly
GO:0032436	1	GO:0006511	0.809	2.04339	89	positive regulation of proteasomal ubiquitin-dependent protein catabolic process	ubiquitin-dependent protein catabolic process
GO:0035195	8	GO:0010629	0.872	2.02875	860	gene silencing by miRNA	negative regulation of gene expression
GO:0097150	40	GO:0035019	0.812	1.99691	21	neuronal stem cell population maintenance	somatic stem cell population maintenance
GO:0032728	27	GO:1902895	0.356	1.9919	52	positive regulation of interferon-beta production	positive regulation of pri-miRNA transcription by RNA polymerase II
GO:0000289	1	GO:0006511	0.641	1.98561	20	nuclear-transcribed mRNA poly(A) tail shortening	ubiquitin-dependent protein catabolic process
GO:0001894	14	GO:0050821	0.429	1.98006	19	tissue homeostasis	protein stabilization
GO:0050953	9	GO:0050911	0.772	1.9595	9	sensory perception of light stimulus	detection of chemical stimulus involved in sensory perception of smell
GO:0016525	18	GO:0007507	0.678	1.95815	134	negative regulation of angiogenesis	heart development
GO:1902459	40	GO:0035019	0.773	1.9578	7	positive regulation of stem cell population maintenance	somatic stem cell population maintenance
GO:0030148	48	GO:0046854	0.652	1.95249	57	sphingolipid biosynthetic process	phosphatidylinositol phosphate biosynthetic process
GO:0030216	28	GO:0001837	0.518	1.95126	57	keratinocyte differentiation	epithelial to mesenchymal transition
GO:0009887	41	GO:0008360	0.535	1.94858	137	animal organ morphogenesis	regulation of cell shape
GO:0043116	9	GO:0050911	0.464	1.94409	15	negative regulation of vascular permeability	detection of chemical stimulus involved in sensory perception of smell
GO:0030433	22	GO:0034976	0.881	1.94217	116	ubiquitin-dependent ERAD pathway	response to endoplasmic reticulum stress
GO:0060236	38	GO:0090307	0.868	1.92953	20	regulation of mitotic spindle organization	mitotic spindle assembly
GO:0001702	13	GO:0001701	0.585	1.9269	15	gastrulation with mouth forming second	in utero embryonic development
GO:0051897	16	GO:0043123	0.661	1.92306	130	positive regulation of protein kinase B signaling	positive regulation of I-kappaB kinase/NF-kappaB signaling
GO:0036092	48	GO:0046854	0.905	1.92306	17	phosphatidylinositol-3-phosphate biosynthetic process	phosphatidylinositol phosphate biosynthetic process
GO:0016311	7	GO:0000079	0.484	1.91753	95	dephosphorylation	regulation of cyclin-dependent protein serine/threonine kinase activity
GO:0000132	38	GO:0090307	0.829	1.91686	38	establishment of mitotic spindle orientation	mitotic spindle assembly
GO:0007094	32	GO:0007059	0.805	1.91686	32	mitotic spindle assembly checkpoint signaling	chromosome segregation
GO:0045184	10	GO:0006886	0.91	1.91686	39	establishment of protein localization	intracellular protein transport
GO:0071407	20	GO:0071560	0.585	1.90046	49	cellular response to organic cyclic compound	cellular response to transforming growth factor beta stimulus
GO:0016239	1	GO:0006511	0.546	1.89918	38	positive regulation of macroautophagy	ubiquitin-dependent protein catabolic process
GO:0031929	16	GO:0043123	0.498	1.89619	24	TOR signaling	positive regulation of I-kappaB kinase/NF-kappaB signaling
GO:0048489	51	GO:0048489	1	1.88028	18	synaptic vesicle transport	synaptic vesicle transport
GO:0035331	16	GO:0043123	0.492	1.86963	17	negative regulation of hippo signaling	positive regulation of I-kappaB kinase/NF-kappaB signaling
GO:0001843	13	GO:0001701	0.774	1.85029	78	neural tube closure	in utero embryonic development
GO:0030522	31	GO:0007218	0.305	1.84388	35	intracellular receptor signaling pathway	neuropeptide signaling pathway
GO:0030509	20	GO:0071560	0.769	1.84319	114	BMP signaling pathway	cellular response to transforming growth factor beta stimulus
GO:0043388	24	GO:0043433	0.454	1.83908	32	positive regulation of DNA binding	negative regulation of DNA-binding transcription factor activity
GO:0031100	30	GO:0001889	0.35	1.81408	41	animal organ regeneration	liver development
GO:0010592	43	GO:0065003	0.525	1.80716	34	positive regulation of lamellipodium assembly	protein-containing complex assembly
GO:0033077	30	GO:0001889	0.354	1.80154	30	T cell differentiation in thymus	liver development
GO:0060065	45	GO:0060674	0.619	1.79993	13	uterus development	placenta blood vessel development
GO:0060707	13	GO:0001701	0.773	1.79993	13	trophoblast giant cell differentiation	in utero embryonic development
GO:0008286	20	GO:0071560	0.631	1.79839	70	insulin receptor signaling pathway	cellular response to transforming growth factor beta stimulus
GO:0070102	20	GO:0071560	0.455	1.79186	19	interleukin-6-mediated signaling pathway	cellular response to transforming growth factor beta stimulus
GO:0001974	52	GO:0001974	1	1.78871	35	blood vessel remodeling	blood vessel remodeling
GO:0007030	17	GO:0006338	0.443	1.78444	138	Golgi organization	chromatin remodeling
GO:0048762	28	GO:0001837	0.96	1.78099	7	mesenchymal cell differentiation	epithelial to mesenchymal transition
GO:0008631	22	GO:0034976	0.515	1.77645	16	intrinsic apoptotic signaling pathway in response to oxidative stress	response to endoplasmic reticulum stress
GO:0032465	2	GO:0051726	0.764	1.77492	51	regulation of cytokinesis	regulation of cell cycle
GO:0046677	47	GO:0009410	0.348	1.76877	30	response to antibiotic	response to xenobiotic stimulus
GO:0048333	13	GO:0001701	0.599	1.76419	11	mesodermal cell differentiation	in utero embryonic development
GO:0072332	16	GO:0043123	0.466	1.76131	25	intrinsic apoptotic signaling pathway by p53 class mediator	positive regulation of I-kappaB kinase/NF-kappaB signaling
GO:0048009	25	GO:0016055	0.467	1.75778	17	insulin-like growth factor receptor signaling pathway	Wnt signaling pathway
GO:0034765	51	GO:0048489	0.34	1.75606	114	regulation of ion transmembrane transport	synaptic vesicle transport
GO:0044238	53	GO:0044238	0.773	1.73812	0	primary metabolic process	primary metabolic process
GO:0008625	3	GO:0043065	0.574	1.6934	38	extrinsic apoptotic signaling pathway via death domain receptors	positive regulation of apoptotic process
GO:0043547	24	GO:0043433	0.512	1.68959	173	positive regulation of GTPase activity	negative regulation of DNA-binding transcription factor activity
GO:0006402	1	GO:0006511	0.787	1.68452	33	mRNA catabolic process	ubiquitin-dependent protein catabolic process
GO:0001818	8	GO:0010629	0.826	1.67113	33	negative regulation of cytokine production	negative regulation of gene expression
GO:0042307	10	GO:0006886	0.739	1.65742	42	positive regulation of protein import into nucleus	intracellular protein transport
GO:0033138	4	GO:0000209	0.422	1.65552	97	positive regulation of peptidyl-serine phosphorylation	protein polyubiquitination
GO:0140467	22	GO:0034976	0.498	1.65552	4	integrated stress response signaling	response to endoplasmic reticulum stress
GO:0034599	22	GO:0034976	0.605	1.65552	90	cellular response to oxidative stress	response to endoplasmic reticulum stress
GO:0030511	20	GO:0071560	0.837	1.64993	35	positive regulation of transforming growth factor beta receptor signaling pathway	cellular response to transforming growth factor beta stimulus
GO:0072659	10	GO:0006886	0.73	1.64335	199	protein localization to plasma membrane	intracellular protein transport
GO:0060255	53	GO:0044238	0.478	1.63795	0	regulation of macromolecule metabolic process	primary metabolic process
GO:0043542	11	GO:0016477	0.79	1.63023	35	endothelial cell migration	cell migration
GO:0006892	12	GO:0016192	0.69	1.63007	20	post-Golgi vesicle-mediated transport	vesicle-mediated transport
GO:0016572	4	GO:0000209	0.398	1.61963	16	histone phosphorylation	protein polyubiquitination
GO:0034220	51	GO:0048489	0.37	1.60613	147	ion transmembrane transport	synaptic vesicle transport
GO:0051493	17	GO:0006338	0.5	1.60191	26	regulation of cytoskeleton organization	chromatin remodeling
GO:0045931	2	GO:0051726	0.774	1.59778	31	positive regulation of mitotic cell cycle	regulation of cell cycle
GO:0001933	8	GO:0010629	0.626	1.5945	80	negative regulation of protein phosphorylation	negative regulation of gene expression
GO:0071498	22	GO:0034976	0.488	1.5945	13	cellular response to fluid shear stress	response to endoplasmic reticulum stress
GO:0120162	14	GO:0050821	0.393	1.58884	97	positive regulation of cold-induced thermogenesis	protein stabilization
GO:0055119	9	GO:0050911	0.47	1.58884	14	relaxation of cardiac muscle	detection of chemical stimulus involved in sensory perception of smell
GO:1904355	33	GO:0051973	0.721	1.58749	22	positive regulation of telomere capping	positive regulation of telomerase activity
GO:0070373	16	GO:0043123	0.548	1.58749	83	negative regulation of ERK1 and ERK2 cascade	positive regulation of I-kappaB kinase/NF-kappaB signaling
GO:0002244	30	GO:0001889	0.362	1.56462	60	hematopoietic progenitor cell differentiation	liver development
GO:0071310	20	GO:0071560	0.699	1.55297	13	cellular response to organic substance	cellular response to transforming growth factor beta stimulus
GO:0060021	50	GO:0062009	0.926	1.55029	59	roof of mouth development	secondary palate development
GO:0031053	8	GO:0010629	0.595	1.53827	14	primary miRNA processing	negative regulation of gene expression
GO:0006541	54	GO:0006541	1	1.53526	21	glutamine metabolic process	glutamine metabolic process
GO:0001657	30	GO:0001889	0.362	1.5316	33	ureteric bud development	liver development
GO:0006695	48	GO:0046854	0.614	1.53031	55	cholesterol biosynthetic process	phosphatidylinositol phosphate biosynthetic process
GO:0060395	25	GO:0016055	0.503	1.53031	80	SMAD protein signal transduction	Wnt signaling pathway
GO:0032008	16	GO:0043123	0.632	1.52158	44	positive regulation of TOR signaling	positive regulation of I-kappaB kinase/NF-kappaB signaling
GO:0060173	55	GO:0060173	0.998	1.52158	35	limb development	limb development
GO:1900087	2	GO:0051726	0.712	1.52158	44	positive regulation of G1/S transition of mitotic cell cycle	regulation of cell cycle
GO:1904385	20	GO:0071560	0.555	1.52133	11	cellular response to angiotensin	cellular response to transforming growth factor beta stimulus
GO:0007052	38	GO:0090307	0.951	1.51757	58	mitotic spindle organization	mitotic spindle assembly
GO:1904262	16	GO:0043123	0.506	1.50329	26	negative regulation of TORC1 signaling	positive regulation of I-kappaB kinase/NF-kappaB signaling
GO:0048147	23	GO:0042127	0.627	1.50081	30	negative regulation of fibroblast proliferation	regulation of cell population proliferation
GO:0050680	23	GO:0042127	0.733	1.50051	61	negative regulation of epithelial cell proliferation	regulation of cell population proliferation
GO:1901224	16	GO:0043123	0.636	1.47059	76	positive regulation of NIK/NF-kappaB signaling	positive regulation of I-kappaB kinase/NF-kappaB signaling
GO:0060325	36	GO:0021987	0.602	1.46039	28	face morphogenesis	cerebral cortex development
GO:0060070	25	GO:0016055	0.937	1.45808	129	canonical Wnt signaling pathway	Wnt signaling pathway
GO:0032469	14	GO:0050821	0.366	1.44292	21	endoplasmic reticulum calcium ion homeostasis	protein stabilization
GO:0007259	25	GO:0016055	0.539	1.44165	37	receptor signaling pathway via JAK-STAT	Wnt signaling pathway
GO:0051085	35	GO:0042026	0.732	1.4391	37	chaperone cofactor-dependent protein refolding	protein refolding
GO:1903364	1	GO:0006511	0.796	1.43071	15	positive regulation of cellular protein catabolic process	ubiquitin-dependent protein catabolic process
GO:0072583	12	GO:0016192	0.644	1.42067	38	clathrin-dependent endocytosis	vesicle-mediated transport
GO:0043551	7	GO:0000079	0.658	1.42067	21	regulation of phosphatidylinositol 3-kinase activity	regulation of cyclin-dependent protein serine/threonine kinase activity
GO:0043524	3	GO:0043065	0.673	1.42024	143	negative regulation of neuron apoptotic process	positive regulation of apoptotic process
GO:2000145	11	GO:0016477	0.89	1.42024	15	regulation of cell motility	cell migration
GO:0002218	26	GO:0009615	0.567	1.41645	36	activation of innate immune response	response to virus
GO:0035329	16	GO:0043123	0.456	1.40037	34	hippo signaling	positive regulation of I-kappaB kinase/NF-kappaB signaling
GO:0051444	8	GO:0010629	0.474	1.39911	9	negative regulation of ubiquitin-protein transferase activity	negative regulation of gene expression
GO:0090200	3	GO:0043065	0.528	1.39012	35	positive regulation of release of cytochrome c from mitochondria	positive regulation of apoptotic process
GO:0060548	3	GO:0043065	0.794	1.38598	66	negative regulation of cell death	positive regulation of apoptotic process
GO:0035024	16	GO:0043123	0.508	1.3819	28	negative regulation of Rho protein signal transduction	positive regulation of I-kappaB kinase/NF-kappaB signaling
GO:0018108	4	GO:0000209	0.478	1.3819	141	peptidyl-tyrosine phosphorylation	protein polyubiquitination
GO:0033962	17	GO:0006338	0.382	1.37777	20	P-body assembly	chromatin remodeling
GO:0031954	7	GO:0000079	0.554	1.3749	26	positive regulation of protein autophosphorylation	regulation of cyclin-dependent protein serine/threonine kinase activity
GO:0044344	20	GO:0071560	0.748	1.35349	32	cellular response to fibroblast growth factor stimulus	cellular response to transforming growth factor beta stimulus
GO:0007080	32	GO:0007059	0.82	1.35284	45	mitotic metaphase plate congression	chromosome segregation
GO:0043488	1	GO:0006511	0.75	1.34454	42	regulation of mRNA stability	ubiquitin-dependent protein catabolic process
GO:0046718	44	GO:0043923	0.748	1.34454	99	viral entry into host cell	positive regulation by host of viral transcription
GO:0045176	10	GO:0006886	0.506	1.34257	15	apical protein localization	intracellular protein transport
GO:0042149	22	GO:0034976	0.515	1.3376	51	cellular response to glucose starvation	response to endoplasmic reticulum stress
GO:0030326	55	GO:0060173	0.964	1.31122	33	embryonic limb morphogenesis	limb development
GO:0006686	48	GO:0046854	0.671	1.3083	9	sphingomyelin biosynthetic process	phosphatidylinositol phosphate biosynthetic process
GO:0051402	3	GO:0043065	0.624	1.30406	43	neuron apoptotic process	positive regulation of apoptotic process
GO:0031647	14	GO:0050821	0.959	1.30406	86	regulation of protein stability	protein stabilization
