# Supplementary material for: The role of microRNAs in understanding sex-based differences in Alzheimer’s disease
Source: Biol Sex Differ. 2024 Jan 31;15:13. doi: 10.1186/s13293-024-00588-1 (PMC10832236; doi:10.1186/s13293-024-00588-1)
Supplement: Supplementary file 6 — Additional file 6: Table S6. Gene targets of all significantly altered miRNAs in brain meta-analyses. [file 13293_2024_588_MOESM6_ESM.xlsx]

## Sheet: female_brain
miRNA_ID	Expression in AD	Targets
Hsa-miR-668	Down	Not found
Hsa-miR-494	Down	Not found
Hsa-miR-653	Down	Not found
Hsa-miR-431-3p	Down	QPCTL	ALG9	AKT1S1	SUMO1	DDX19B	MTRNR2L1	MTRNR2L3	EN1	PITX1	CASTOR2	E2F5	SLC7A1	COL1A2	TSKU	RELA	CDC42	GRN	INPPL1	PIM1	PPIF	ZFP36	DNMT1	RHOB	XBP1	COL6A2	DYNC1H1	DSP	GAPDH	GCNT1	GNB2	RAPGEF1	HAS2	LIG1	LOXL1	MCM2	MDM2	MYO5B	NUP98	PAPPA	PLAGL2	PLEC	PPP1CB	RAN	SRSF1	SSR3	TPM3	UBE2G1	ZNF207
hsa-miR-767-5p	Down	MYCN	MCL1	CDK6	PLAG1	RNF138	LRRC58	PRRG4	COL3A1	COL4A1	SPARC	COL4A2	FBN1	TPI1	ASXL2	UGDH	SGPL1	TRPS1	CD276	ZFP91	VHL	OSMR	SLC7A11	PTP4A1	CAD	CASP8	SERPINH1	CDC27	COL5A2	COL10A1	CSRP1	DYNC1LI2	FKTN	GNAQ	HLA-A	INSIG1	LOX	LPL	LRPAP1	MDM2	MAP3K9	MMP2	NASP	PDGFRB	PGM3	PKP1	PRPS1	PSMB5	REL
Hsa-miR-105-3p	Up	UHMK1	CBLN2	GOLIM4
[truncated: 192 more columns]

## Sheet: male_brain
miRNA_ID	Expression in AD	Targets
hsa-miR-767-5p	Down	MYCN	MCL1	CDK6	PLAG1	RNF138	LRRC58	PRRG4	COL3A1	COL4A1	SPARC	COL4A2	FBN1	TPI1	ASXL2	UGDH	SGPL1	TRPS1	CD276	ZFP91	VHL	OSMR	SLC7A11	PTP4A1	CAD	CASP8	SERPINH1	CDC27	COL5A2	COL10A1	CSRP1	DYNC1LI2	FKTN	GNAQ	HLA-A	INSIG1	LOX	LPL	LRPAP1	MDM2	MAP3K9	MMP2	NASP	PDGFRB	PGM3	PKP1	PRPS1	PSMB5	REL
hsa-miR-7-5p	Down	IRS2	IRS1	EGFR	RAF1	PAK1	SNCA	CD98	TNK2	LAMC2	BCL2	CASP9	KCNH2	NRAS	CTDSP1	RFFL	ARF4	SERP1	SERPINB5	POGK	ZNF264	OSBPL8	RYK	PTK2	TUSC2	BTG2	BMPR2	MYC	MATR3	ACVR1B	TLR4	LITAF	CAV1	TSC22D4	TSKU	DCTD	RELA	SLC25A23	FYCO1	VPS26A	PHC2	GOLPH3L	CBX7	SGPL1	JARID2	ATXN1	CCNE1	MAPK9	CRKL
		CSE1L	CSK	SLC25A10	CTH	CTNNA1	CTNS	CTPS1	CXADR	CYB5A	CD55	DAPK1	DBN1	DDIT3	DDOST	DKC1	DNAH5	DYNC1LI2	DPAGT1	DPYD	DPYSL2	DPYSL3	DRD5	DSG2	DSP	SLC26A2	HBEGF	DUSP5	DUSP7	DVL3	DYRK1A	EDN1	MEGF9	EIF1AX	EIF2S1	EIF2B1	EIF4EBP1	EIF4G1	EIF5	ELK1	EMP1	SLC29A1	EP300	EPAS1	EPB41L1	EPB41L2	DMTN	EPHA4	EPHX1
		SH3GLB1	RDH11	LACTB2	MRPS2	GOLGA7	HSD17B12	MRTO4	TUBD1	TUBE1	GPN3	CPA4	MRPL27	UBAP1	KRCC1	DACT1	UBR5	POMP	CRLF3	COMMD10	ZNF107	DDX41	SNX9	ANAPC7	YTHDF2	IP6K2	SFMBT1	UBE2J1	ANKFY1	CTDSPL2	CXXC5	AZIN1	TRIM33	SRRT	CUTA	TAF9B	YPEL5	RASD1	FKBP7	ASB1	HSPB11	CAB39	RAB8B	RSF1	KDM3B	GALNT7	BCL11A	FXYD6	RAB4B
		UPF1	RPA1	ST8SIA1	SLC22A4	SORL1	TRIM21	SSBP1	SSR2	TFAM	TUFM	YWHAB	ZNF91	ZKSCAN1	ZNF155	EIF3D	KRT36	PAGE1	NAPA	MTMR1	HDAC3	MCM3AP	SLC25A14	CLK2	ATIC	FASN	UBE2L6	MED17	TRAF4	BAD	CETN2	COL6A3	COX11	EPHB1	EPHB6	ARHGAP35	RAB4A	VNN1	SLC16A5	PCSK7	LPAR2	ETF1	SLIT2	PPIG	KIF3B	NMT2	DDX23	SPTLC2	IER2
hsa-miR-3149	Up	THBS1	UHMK1	LRRC58	ZEB1	GLCCI1	SLC16A10	SPARC	ZNF226	PRKD2	HDAC4	TIMELESS	AR	CHRNB1	DMXL1	TIMM8A	EIF5	EPB41L1	FGF5	GNG5	GSR	NDUFV3	NEUROD2	NPR1	PAK3	PRKAA1	MAP2K6	PTPN14	PTPRJ	RAB3B	RAB13	RAD51	RANGAP1	RRAD	TACR3	TMF1	UGT2B4	ZFX	ZNF711	ZNF195	ZNF208	SLC25A16	ARID1A	TNFRSF10B	TRIP10	ADAMTS4	PPM1F	NUP93	PUM1
hsa-miR-491-3p	Up	CDK6	TWF1	CCND1	ZNF226	GOLPH3L	ATXN1	ABCB1	AGO2	B2M	CDC27	CHD4	GCNT1	GRM8	HOXA10	IGFBP2	LPP	MBNL1	UBE2B	YY1	ZBTB25	FGF23	NPEPPS	EDEM1	NAMPT	TRDN	HIC2	CD2AP	SULT1B1	DNTTIP2	DCUN1D1	STARD7	ERAP2	KLHL15	CPEB4	UBASH3B	RAB3C	ZNF354B	PARP15	ZNF678	IYD	RBM12B	ITIH5	CYFIP2	SMIM13	PTCH2	KCNJ10	HRK	ZNF223
[truncated: 852 more columns]
